# Supplementary material for: Prognostic impact of adjuvant chemotherapy treatment intensity for ovarian cancer
Source: PLoS One. 2018 Nov 12;13(11):e0206913. doi: 10.1371/journal.pone.0206913 (PMC6231633; doi:10.1371/journal.pone.0206913)
Supplement: S1 File — (XLS) [file pone.0206913.s001.xls]

## Sheet: 2018-0813-chemotime-data
	YEARDX	AGEDX	PRIMARY	FIGO STAGE	GRADE	HISTOLOGY	PLATIN	RECIST	DEBULK	R0	OSfromSX.time	OSafterADJ.time	VITAL STATUS	PFSfromSX.time	PSafterADJ.time	PFS STATUS	STAGEHL	AGENTS	CYCLE CLASS	ADUVANT INTERVAL DAYS
RPCI-1196	2015	70.8	Ovary	I/II	1: WELL DIFF	Mucinous	Sensitive	CR	OPTIMAL	R0	0.295082	NA	LIVING	0.295082	NA	NOEVENT	LOW	PACLItaxel CARBOplatin	(5.5,6.5]	(105,134]
RPCI-1134	2014	59.99	Ovary	I/II	3: POOR DIFF	Mixed	Sensitive	CR	OPTIMAL	R0	8.03279	4.59016	LIVING	8.03279	4.59016	NOEVENT	LOW	PACLItaxel CARBOplatin DOCEtaxel	(5.5,6.5]	(104,105]
RPCI-0942	2014	77.45	Ovary	I/II	4: UNDIFFERENTIATED	SEROUS	Sensitive	CR	OPTIMAL	R0	11.2787	7.14754	LIVING	11.2787	7.14754	NOEVENT	LOW	PACLItaxel CARBOplatin DOCEtaxel	(5.5,6.5]	(105,134]
RPCI-0923	2011	72.42	Ovary	I/II	4: UNDIFFERENTIATED	SEROUS	Sensitive	CR	OPTIMAL	R0	46.3279	44.9508	LIVING	42.1967	40.8197	PROGRESS	LOW	PACLItaxel CARBOplatin	[0,5.5]	[-1,104]
RPCI-0097	2006	74.99	Ovary	I/II	1: WELL DIFF	SEROUS	Sensitive	CR	OPTIMAL	R0	65.8033	62.1311	DECEASED	65.8033	62.1311	DECEASED	LOW	PACLItaxel CARBOplatin	(5.5,6.5]	(105,134]
RPCI-0180	2008	66.79	Ovary	I/II	3: POOR DIFF	SEROUS	Sensitive	CR	OPTIMAL	R0	69.9672	67.9016	LIVING	69.9672	67.9016	NOEVENT	LOW	PACLItaxel CARBOplatin	[0,5.5]	[-1,104]
RPCI-0918	2010	50.55	Ovary	I/II	3: POOR DIFF	SEROUS	Sensitive	CR	OPTIMAL	R0	58.918	44.6885	LIVING	58.918	44.6885	NOEVENT	LOW	PACLItaxel CARBOplatin Bevacizumab	(5.5,6.5]	(134,Inf]
RPCI-1114	2010	61.34	Ovary	I/II	2: MODERATE DIFF	Endometrioid	NA	NA	OPTIMAL	R0	26.2623	24.8852	LIVING	26.2623	24.8852	NOEVENT	LOW	PACLItaxel CARBOplatin	[0,5.5]	[-1,104]
RPCI-1107	2003	68.8	Ovary	I/II	2: MODERATE DIFF	SEROUS	NA	CR	OPTIMAL	R0	84.3607	78.8525	DECEASED	50.2623	44.7541	DECEASED	LOW	PACLItaxel CARBOplatin	(6.5,Inf]	(134,Inf]
RPCI-0067	1995	49.53	Ovary	I/II	3: POOR DIFF	SEROUS	NA	CR	OPTIMAL	R0	198.787	195.311	DECEASED	149.869	146.393	DECEASED	LOW	PACLItaxel CARBOplatin DOCETaxel	(5.5,6.5]	(104,105]
RPCI-0071	2004	48.43	Ovary	I/II	3: POOR DIFF	OTHER	Sensitive	CR	OPTIMAL	R0	132.164	128.492	LIVING	102.754	99.082	PROGRESS	LOW	PACLItaxel CARBOplatin CISplatin OXALIplatin	(5.5,6.5]	(105,134]
RPCI-0927	2008	56.9	Ovary	I/II	3: POOR DIFF	Endometrioid	Sensitive	CR	OPTIMAL	R0	69.6066	66.1639	LIVING	69.6066	66.1639	NOEVENT	LOW	PACLItaxel CARBOplatin	(5.5,6.5]	(104,105]
RPCI-0155	2005	38.49	Ovary	I/II	3: POOR DIFF	Mucinous	Sensitive	CR	OPTIMAL	R0	39.3115	35.8689	DECEASED	24.5246	21.082	DECEASED	LOW	PACLItaxel CARBOplatin	(5.5,6.5]	(104,105]
RPCI-1603	2015	55.18	Ovary	I/II	2: MODERATE DIFF	Endometrioid	Sensitive	NA	OPTIMAL	NA	2	NA	LIVING	2	NA	NOEVENT	LOW	PACLItaxel CARBOplatin DOCEtaxel PACLItaxel	(5.5,6.5]	(104,105]
RPCI-1519	NA	45.27	Ovary	I/II	3: POOR DIFF	Endometrioid	Sensitive	SD	NA	NA	74.459	73.1148	LIVING	74.459	73.1148	NOEVENT	LOW	PACLItaxel CARBOplatin	[0,5.5]	[-1,104]
RPCI-0844	2006	48.42	Fallopian	I/II	3: POOR DIFF	SEROUS	Sensitive	CR	OPTIMAL	R1	101.148	97.7377	DECEASED	101.148	97.7377	DECEASED	LOW	PACLItaxel CARBOplatin	[0,5.5]	[-1,104]
RPCI-0123	2006	56.21	Ovary	I/II	3: POOR DIFF	Clear Cell	Sensitive	CR	OPTIMAL	R0	92.0656	88.623	LIVING	92.0656	88.623	NOEVENT	LOW	PACLItaxel CARBOplatin	[0,5.5]	(104,105]
RPCI-0858	NA	71.81	Ovary	I/II	3: POOR DIFF	SEROUS	Sensitive	CR	OPTIMAL	R1	60.1311	56.6885	LIVING	60.1311	56.6885	NOEVENT	LOW	PACLItaxel CARBOplatin	(5.5,6.5]	(104,105]
RPCI-1524	NA	49.4	Ovary	I/II	3: POOR DIFF	Clear Cell	NA	NA	NA	NA	96.1311	94.0656	LIVING	96.1311	94.0656	NOEVENT	LOW	PACLItaxel CARBOplatin	[0,5.5]	[-1,104]
RPCI-0808	NA	53.98	Ovary	I/II	4: UNDIFFERENTIATED	SEROUS	Resistant	CR	SUB	R2	59.4754	56.0328	DECEASED	59.4754	56.0328	DECEASED	LOW	PACLItaxel CARBOplatin	(5.5,6.5]	(104,105]
RPCI-0019	2007	67.41	Ovary	I/II	3: POOR DIFF	SEROUS	Sensitive	CR	OPTIMAL	R0	94.7869	91.3115	LIVING	24.5902	21.1148	PROGRESS	LOW	PACLItaxel CARBOplatin	(5.5,6.5]	(104,105]
RPCI-0147	2007	42.98	Ovary	I/II	3: POOR DIFF	OTHER	Sensitive	CR	OPTIMAL	R0	92.3607	90.3279	LIVING	54.9508	52.918	PROGRESS	LOW	PACLItaxel CARBOplatin	[0,5.5]	[-1,104]
RPCI-0910	NA	75.78	Ovary	I/II	4: UNDIFFERENTIATED	SEROUS	Sensitive	CR	OPTIMAL	R0	90.0656	86.623	LIVING	66.3607	62.918	PROGRESS	LOW	PACLItaxel CARBOplatin	(5.5,6.5]	(104,105]
RPCI-0930	2007	65.09	Ovary	I/II	3: POOR DIFF	OTHER	Sensitive	CR	OPTIMAL	R0	81.5082	78.0656	LIVING	81.5082	78.0656	NOEVENT	LOW	PACLItaxel CARBOplatin	(5.5,6.5]	(104,105]
RPCI-0174	2007	81.16	Ovary	I/II	3: POOR DIFF	Endometrioid	Sensitive	CR	OPTIMAL	R0	85.2787	81.8361	DECEASED	85.2787	81.8361	DECEASED	LOW	PACLItaxel CARBOplatin	(5.5,6.5]	(104,105]
RPCI-0140	2007	53.36	Ovary	I/II	3: POOR DIFF	Clear Cell	Sensitive	CR	OPTIMAL	R0	82.5902	80.5246	LIVING	82.5902	80.5246	NOEVENT	LOW	PACLItaxel CARBOplatin	[0,5.5]	[-1,104]
RPCI-1108	2009	54.78	Ovary	I/II	1: WELL DIFF	SEROUS	NA	NA	OPTIMAL	R0	33.5738	27.6721	DECEASED	33.5738	27.6721	DECEASED	LOW	PACLItaxel CARBOplatin Gemcitabine	[0,5.5]	(134,Inf]
RPCI-1670	NA	50.63	Ovary	I/II	3: POOR DIFF	Mucinous	Sensitive	SD	OPTIMAL	R0	36.7213	33.9672	DECEASED	7.31148	4.55738	DECEASED	LOW	PACLItaxel CARBOplatin	[0,5.5]	[-1,104]
RPCI-1531	NA	51.45	Ovary	I/II	3: POOR DIFF	Endometrioid	NA	NA	NA	NA	74.4918	73.8361	LIVING	74.4918	73.8361	NOEVENT	LOW	PACLItaxel CARBOplatin	[0,5.5]	[-1,104]
RPCI-1625	2008	64.71	Ovary	I/II	4: UNDIFFERENTIATED	Mixed	NA	NA	OPTIMAL	R0	80.9508	78.6557	LIVING	80.9508	78.6557	NOEVENT	LOW	PACLItaxel CARBOplatin	[0,5.5]	[-1,104]
RPCI-1157	2008	51.59	Ovary	I/II	3: POOR DIFF	Mixed	Sensitive	NA	OPTIMAL	R0	72.8525	70.7869	LIVING	72.8525	70.7869	NOEVENT	LOW	PACLItaxel CARBOplatin	[0,5.5]	[-1,104]
RPCI-0711	NA	29.57	Multiple	I/II	1: WELL DIFF	Endometrioid	NA	CR	OPTIMAL	NA	71.6066	70.2951	LIVING	71.6066	70.2951	NOEVENT	LOW	PACLItaxel CARBOplatin	[0,5.5]	[-1,104]
RPCI-1533	NA	63.03	Ovary	I/II	2: MODERATE DIFF	Mixed	NA	NA	NA	NA	2.06557	1.37705	DECEASED	2.06557	1.37705	DECEASED	LOW	PACLItaxel CARBOplatin	[0,5.5]	[-1,104]
RPCI-1555	NA	62.89	Ovary	I/II	3: POOR DIFF	OTHER	Sensitive	NA	NA	NA	72.9508	70.8852	LIVING	72.9508	70.8852	NOEVENT	LOW	PACLItaxel CARBOplatin	[0,5.5]	[-1,104]
RPCI-0839	NA	62.07	Ovary	I/II	3: POOR DIFF	SEROUS	Resistant	SD	NA	NA	14.9508	11.4754	DECEASED	14.9508	11.4754	DECEASED	LOW	CARBOplatin PACLItaxel	(5.5,6.5]	(104,105]
RPCI-0946	2008	52.53	Ovary	I/II	3: POOR DIFF	Mixed	Sensitive	CR	OPTIMAL	R0	66.7541	63.3115	LIVING	60.623	57.1803	PROGRESS	LOW	PACLItaxel CARBOplatin	(5.5,6.5]	(104,105]
RPCI-1240	NA	40.45	Ovary	I/II	3: POOR DIFF	Endometrioid	Sensitive	NA	OPTIMAL	R0	70.1967	67.9016	LIVING	70.1967	67.9016	NOEVENT	LOW	PACLItaxel CARBOplatin	[0,5.5]	[-1,104]
RPCI-0911	2008	26.54	Ovary	I/II	NA	SEROUS	Sensitive	CR	OPTIMAL	R0	75.082	71.7049	LIVING	75.082	71.7049	NOEVENT	LOW	PACLItaxel CARBOplatin	(5.5,6.5]	[-1,104]
RPCI-0539	2009	64.01	Multiple	I/II	3: POOR DIFF	Endometrioid	NA	CR	OPTIMAL	NA	42.3934	38.9508	DECEASED	28.8852	25.4426	DECEASED	LOW	PACLItaxel CARBOplatin	(5.5,6.5]	(104,105]
RPCI-0916	NA	60.5	Ovary	I/II	3: POOR DIFF	Clear Cell	Sensitive	CR	OPTIMAL	R0	67.8033	64.3607	LIVING	67.8033	64.3607	NOEVENT	LOW	PACLItaxel CARBOplatin	(5.5,6.5]	(104,105]
RPCI-0912	2009	56.27	Ovary	I/II	1: WELL DIFF	Endometrioid	Sensitive	CR	OPTIMAL	R0	65.9016	62.459	LIVING	50.0656	46.623	PROGRESS	LOW	PACLItaxel CARBOplatin	(5.5,6.5]	(104,105]
RPCI-0915	NA	50.84	Ovary	I/II	3: POOR DIFF	Clear Cell	Sensitive	CR	OPTIMAL	R0	60.5574	57.1148	LIVING	60.5574	57.1148	NOEVENT	LOW	PACLItaxel CARBOplatin	(5.5,6.5]	(104,105]
RPCI-0845	2009	51.84	Ovary	I/II	3: POOR DIFF	Endometrioid	Sensitive	CR	OPTIMAL	R1	62.918	59.377	LIVING	62.918	59.377	NOEVENT	LOW	PACLItaxel CARBOplatin	[0,5.5]	(105,134]
RPCI-0190	2009	56.57	Ovary	I/II	3: POOR DIFF	SEROUS	Sensitive	CR	OPTIMAL	R0	55.4098	53.1148	LIVING	55.4098	53.1148	NOEVENT	LOW	PACLItaxel CARBOplatin	[0,5.5]	[-1,104]
RPCI-1340	NA	57.22	Ovary	I/II	2: MODERATE DIFF	Mucinous	NA	NA	NA	NA	58.2623	54.8525	LIVING	58.2623	54.8525	NOEVENT	LOW	PACLItaxel CARBOplatin DOCETaxel	(5.5,6.5]	[-1,104]
RPCI-0025	2009	58.72	Ovary	I/II	1: WELL DIFF	SEROUS	Sensitive	CR	OPTIMAL	R0	57.9672	54.5246	LIVING	57.9672	54.5246	NOEVENT	LOW	PACLItaxel CARBOplatin	(5.5,6.5]	(104,105]
RPCI-0846	NA	35.61	Ovary	I/II	2: MODERATE DIFF	Mixed	Sensitive	CR	OPTIMAL	R1	59.7705	56.3279	LIVING	59.7705	56.3279	NOEVENT	LOW	PACLItaxel CARBOplatin	[0,5.5]	(104,105]
RPCI-0847	NA	66.64	Ovary	I/II	4: UNDIFFERENTIATED	SEROUS	Sensitive	CR	OPTIMAL	R1	57.0492	53.6066	LIVING	57.0492	53.6066	NOEVENT	LOW	PACLItaxel CARBOplatin	(5.5,6.5]	(104,105]
RPCI-0843	2000	40.57	Ovary	I/II	3: POOR DIFF	SEROUS	Sensitive	CR	OPTIMAL	R1	172.754	167.016	LIVING	113.246	107.508	PROGRESS	LOW	PACLItaxel CARBOplatin	(6.5,Inf]	(134,Inf]
RPCI-0917	2010	46.73	Ovary	I/II	3: POOR DIFF	OTHER	Sensitive	CR	OPTIMAL	R0	56.6885	53.0164	LIVING	19.9344	16.2623	PROGRESS	LOW	PACLItaxel CARBOplatin DOCETaxel	(5.5,6.5]	(105,134]
RPCI-1111	2010	50.21	Ovary	I/II	3: POOR DIFF	Clear Cell	NA	NA	OPTIMAL	R0	52.3607	50.3279	LIVING	52.3607	50.3279	NOEVENT	LOW	PACLItaxel CARBOplatin DOCETaxel	[0,5.5]	[-1,104]
RPCI-0548	NA	60.53	Multiple	I/II	3: POOR DIFF	Clear Cell	NA	CR	OPTIMAL	NA	54.9836	51.541	LIVING	54.9836	51.541	NOEVENT	LOW	PACLItaxel CARBOplatin	(5.5,6.5]	(104,105]
RPCI-0919	2010	51.36	Ovary	I/II	3: POOR DIFF	Mucinous	Sensitive	CR	OPTIMAL	R0	36.1639	32.7213	DECEASED	33.9672	30.5246	DECEASED	LOW	CARBOplatin Gemcitabine PACLItaxel	(5.5,6.5]	(104,105]
RPCI-0549	2010	46.54	Multiple	I/II	1: WELL DIFF	Mixed	NA	CR	OPTIMAL	NA	54.1311	50.6885	LIVING	54.1311	50.6885	NOEVENT	LOW	PACLItaxel CARBOplatin	(5.5,6.5]	(104,105]
RPCI-0547	2010	52.94	Multiple	I/II	2: MODERATE DIFF	Mixed	NA	CR	OPTIMAL	NA	41.5738	38.1311	LIVING	41.5738	38.1311	NOEVENT	LOW	PACLItaxel CARBOplatin	(5.5,6.5]	(104,105]
RPCI-0552	NA	47.06	Multiple	I/II	3: POOR DIFF	OTHER	NA	CR	OPTIMAL	NA	46.5902	43.1475	LIVING	46.5902	43.1475	NOEVENT	LOW	PACLItaxel CARBOplatin	(5.5,6.5]	(104,105]
RPCI-1123	NA	53.85	Ovary	I/II	1: WELL DIFF	Mucinous	NA	NA	OPTIMAL	R0	37.377	35.2459	LIVING	37.377	35.2459	NOEVENT	LOW	PACLItaxel CARBOplatin	[0,5.5]	[-1,104]
RPCI-1120	2011	73.74	Ovary	I/II	3: POOR DIFF	Mixed	NA	NA	OPTIMAL	R0	46.3279	41.9672	LIVING	46.3279	41.9672	NOEVENT	LOW	PACLItaxel CARBOplatin	(5.5,6.5]	(105,134]
RPCI-0906	2002	35.51	Ovary	I/II	3: POOR DIFF	SEROUS	Sensitive	CR	OPTIMAL	R0	148.295	144.852	LIVING	23.9672	20.5246	NOEVENT	LOW	PACLItaxel CARBOplatin	(5.5,6.5]	(104,105]
RPCI-1122	2011	53.82	Ovary	I/II	3: POOR DIFF	SEROUS	NA	NA	OPTIMAL	R0	45.6066	42.8852	LIVING	45.6066	42.8852	NOEVENT	LOW	PACLItaxel CARBOplatin	[0,5.5]	[-1,104]
RPCI-0551	2011	50.84	Multiple	I/II	3: POOR DIFF	Mixed	NA	NA	OPTIMAL	NA	37.4426	33.7705	LIVING	37.4426	33.7705	NOEVENT	LOW	PACLItaxel CARBOplatin	(5.5,6.5]	(105,134]
RPCI-1362	NA	47.72	Primary Peritoneal	I/II	2: MODERATE DIFF	SEROUS	NA	NA	NA	NA	38.9836	35.2459	LIVING	38.9836	35.2459	PROGRESS	LOW	PACLItaxel CARBOplatin DOCEtaxel	(5.5,6.5]	(105,134]
RPCI-1117	2011	48.54	Ovary	I/II	3: POOR DIFF	SEROUS	NA	NA	OPTIMAL	R0	36	32.3279	LIVING	36	32.3279	NOEVENT	LOW	PACLItaxel CARBOplatin	(5.5,6.5]	(105,134]
RPCI-1127	2013	63.33	Fallopian	I/II	4: UNDIFFERENTIATED	SEROUS	NA	NA	OPTIMAL	R0	15.0164	11.5082	LIVING	15.0164	11.5082	NOEVENT	LOW	PACLItaxel CARBOplatin DOCEtaxel	(5.5,6.5]	(105,134]
RPCI-0101	2011	50.54	Multiple	I/II	3: POOR DIFF	Mixed	NA	NA	OPTIMAL	NA	35.4426	32	LIVING	35.4426	32	NOEVENT	LOW	CARBOplatin PACLItaxel DOCEtaxel	(5.5,6.5]	(104,105]
RPCI-1125	2012	66.72	Ovary	I/II	2: MODERATE DIFF	Mixed	NA	NA	OPTIMAL	R0	29.9344	26.4918	LIVING	29.9344	26.4918	NOEVENT	LOW	PACLItaxel CARBOplatin	(5.5,6.5]	(104,105]
RPCI-0925	NA	64.27	Ovary	I/II	4: UNDIFFERENTIATED	Mixed	Sensitive	CR	OPTIMAL	R0	21.082	19.0164	LIVING	21.082	19.0164	NOEVENT	LOW	PACLItaxel CARBOplatin	[0,5.5]	[-1,104]
RPCI-1129	2013	76.12	Fallopian	I/II	3: POOR DIFF	SEROUS	NA	CR	OPTIMAL	R0	21.9016	18.6885	LIVING	21.9016	18.6885	NOEVENT	LOW	PACLItaxel CARBOplatin	[0,5.5]	[-1,104]
RPCI-1126	2013	59.58	Ovary	I/II	3: POOR DIFF	Endometrioid	NA	CR	OPTIMAL	R0	14.7541	12	LIVING	14.7541	12	NOEVENT	LOW	PACLItaxel CARBOplatin DOCEtaxel	[0,5.5]	[-1,104]
RPCI-1192	2013	82.46	Ovary	I/II	3: POOR DIFF	SEROUS	Sensitive	NA	OPTIMAL	R0	5.37705	NA	LIVING	5.37705	NA	NOEVENT	LOW	PACLItaxel CARBOplatin Gemcitabine	(6.5,Inf]	(134,Inf]
RPCI-1025	2013	70.44	Ovary	I/II	3: POOR DIFF	Mixed	Sensitive	NA	OPTIMAL	R1	7.04918	3.14754	LIVING	7.04918	3.14754	NOEVENT	LOW	PACLItaxel CARBOplatin	(5.5,6.5]	(105,134]
RPCI-1128	2013	64.17	Ovary	I/II	3: POOR DIFF	SEROUS	NA	NA	OPTIMAL	R0	13.541	12.0984	LIVING	13.541	12.0984	NOEVENT	LOW	PACLItaxel CARBOplatin	[0,5.5]	[-1,104]
RPCI-1156	2014	55.33	Ovary	I/II	3: POOR DIFF	Mixed	Refractory	NA	OPTIMAL	R0	8.42623	3.60656	DECEASED	8.42623	3.60656	DECEASED	LOW	PACLItaxel DOCEtaxel CARBOplatin DOXOrubicin Topotecan	[0,5.5]	(134,Inf]
RPCI-1187	2014	31.46	Ovary	I/II	3: POOR DIFF	OTHER	Sensitive	NA	OPTIMAL	R0	5.57377	2.13115	LIVING	5.57377	2.13115	NOEVENT	LOW	PACLItaxel CARBOplatin DOCEtaxel	(5.5,6.5]	(104,105]
RPCI-2046	NA	NA	Ovary	I/II	4: UNDIFFERENTIATED	Clear Cell	NA	NA	NA	NA	20.8525	16.9508	DECEASED	20.8525	16.9508	DECEASED	LOW	PACLItaxel CARBOplatin	(5.5,6.5]	(105,134]
RPCI-2122	2014	47	Ovary	I/II	4: UNDIFFERENTIATED	SEROUS	NA	CR	NA	NA	11.1148	7.67213	DECEASED	11.1148	7.67213	DECEASED	LOW	PACLItaxel CARBOplatin	(5.5,6.5]	(104,105]
RPCI-1481	2015	65.62	Ovary	I/II	3: POOR DIFF	SEROUS	Sensitive	CR	OPTIMAL	NA	6.2623	1.90164	LIVING	6.2623	1.90164	PROGRESS	LOW	PACLItaxel CARBOplatin	(5.5,6.5]	(105,134]
RPCI-1465	2015	61.09	Ovary	I/II	3: POOR DIFF	Endometrioid	Sensitive	NA	OPTIMAL	NA	5.27869	1.40984	LIVING	5.27869	1.40984	NOEVENT	LOW	PACLItaxel CARBOplatin	(5.5,6.5]	(105,134]
RPCI-1471	2015	59.71	Ovary	I/II	1: WELL DIFF	Mucinous	Sensitive	NA	NA	NA	3.40984	NA	LIVING	3.40984	NA	NOEVENT	LOW	PACLItaxel CARBOplatin DOCEtaxel	(5.5,6.5]	(105,134]
RPCI-0709	2015	48.43	Multiple	I/II	3: POOR DIFF	NA	NA	NA	NA	NA	3.14754	NA	LIVING	3.14754	NA	NOEVENT	LOW	DOXOrubicin Cyclophosphamide Inj CARBOplatin PACLItaxel	(5.5,6.5]	(134,Inf]
RPCI-1455	2015	54.36	Fallopian	I/II	3: POOR DIFF	SEROUS	Sensitive	NA	NA	NA	2.91803	0.852459	LIVING	2.91803	0.852459	NOEVENT	LOW	PACLItaxel CARBOplatin DOCEtaxel	[0,5.5]	[-1,104]
RPCI-0707	2015	26.63	Multiple	I/II	1: WELL DIFF	NA	NA	NA	OPTIMAL	NA	0.163934	NA	LIVING	0.163934	NA	NOEVENT	LOW	CARBOplatin PACLItaxel DOCEtaxel	[0,5.5]	[-1,104]
RPCI-1195	2015	59.51	Ovary	I/II	3: POOR DIFF	Endometrioid	Sensitive	NA	OPTIMAL	R0	0.131148	NA	LIVING	0.131148	NA	NOEVENT	LOW	PACLItaxel CARBOplatin	(5.5,6.5]	(104,105]
RPCI-1767	2002	34	Ovary	IIIA/B	1: WELL DIFF	SEROUS	NA	CR	OPTIMAL	NA	155.443	154.59	DECEASED	50.7541	49.9016	DECEASED	LOW	DOCETaxel CARBOplatin	[0,5.5]	[-1,104]
RPCI-1306	NA	51.42	Primary Peritoneal	IIIA/B	2: MODERATE DIFF	SEROUS	NA	CR	NA	NA	192.426	189.672	DECEASED	128.951	126.197	DECEASED	LOW	DOCETaxel CARBOplatin Amifostine	[0,5.5]	[-1,104]
RPCI-0540	NA	33.56	Multiple	IIIA/B	3: POOR DIFF	NA	NA	NA	NA	NA	226.885	223.443	LIVING	226.885	223.443	NOEVENT	LOW	PACLItaxel CARBOplatin	(5.5,6.5]	(104,105]
RPCI-0201	2005	88.94	Ovary	IIIA/B	3: POOR DIFF	OTHER	Sensitive	CR	OPTIMAL	R1	35.9672	35.2787	DECEASED	12.7869	12.0984	DECEASED	LOW	PACLItaxel CARBOplatin	[0,5.5]	[-1,104]
RPCI-0152	2006	69.36	Ovary	IIIA/B	3: POOR DIFF	OTHER	Sensitive	CR	OPTIMAL	R1	12.3934	9.63934	DECEASED	12.3934	9.63934	DECEASED	LOW	Amifostine PACLItaxel CARBOplatin Gemcitabine	[0,5.5]	[-1,104]
RPCI-0127	2006	55.81	Multiple	IIIA/B	3: POOR DIFF	SEROUS	Sensitive	CR	OPTIMAL	NA	95.8033	92.3607	LIVING	95.8033	92.3607	NOEVENT	LOW	PACLItaxel CARBOplatin	[0,5.5]	(104,105]
RPCI-0969	2010	50.17	Ovary	IIIA/B	4: UNDIFFERENTIATED	Clear Cell	Sensitive	CR	NA	NA	58.4918	55.7377	LIVING	8.88525	6.13115	NOEVENT	LOW	DOCETaxel CARBOplatin	[0,5.5]	[-1,104]
RPCI-0191	2007	70.28	Ovary	IIIA/B	4: UNDIFFERENTIATED	SEROUS	Resistant	SD	SUB	R2	92.6885	86.2623	LIVING	92.6885	86.2623	NOEVENT	LOW	PACLItaxel CARBOplatin Bevacizumab Placebo DOXOrubicin	(5.5,6.5]	(134,Inf]
RPCI-0182	2007	83.56	Ovary	IIIA/B	4: UNDIFFERENTIATED	Mixed	Sensitive	CR	OPTIMAL	R1	83.2459	79.8033	LIVING	83.2459	79.8033	NOEVENT	LOW	PACLItaxel CARBOplatin	(5.5,6.5]	(104,105]
RPCI-1109	NA	79.2	Primary Peritoneal	IIIA/B	4: UNDIFFERENTIATED	OTHER	NA	NA	OPTIMAL	R0	41.541	38.0984	DECEASED	25.2131	21.7705	DECEASED	LOW	PACLItaxel CARBOplatin	(5.5,6.5]	(104,105]
RPCI-0857	NA	43.95	Ovary	IIIA/B	3: POOR DIFF	Mucinous	Sensitive	CR	OPTIMAL	R1	73.4754	69.8033	LIVING	73.4754	69.8033	NOEVENT	LOW	PACLItaxel CARBOplatin	(5.5,6.5]	(105,134]
RPCI-0024	2007	44.11	Ovary	IIIA/B	4: UNDIFFERENTIATED	SEROUS	Sensitive	CR	OPTIMAL	R0	86.0656	82.623	LIVING	37.4098	33.9672	PROGRESS	LOW	PACLItaxel CARBOplatin	(5.5,6.5]	(104,105]
RPCI-0164	2008	68.88	Ovary	IIIA/B	3: POOR DIFF	SEROUS	Sensitive	CR	OPTIMAL	R1	70.4918	66.5246	LIVING	70.4918	66.5246	NOEVENT	LOW	PACLItaxel CISplatin	(5.5,6.5]	(105,134]
RPCI-1337	NA	79.36	Ovary	IIIA/B	4: UNDIFFERENTIATED	OTHER	NA	NA	NA	NA	36.6557	29.1803	DECEASED	36.6557	29.1803	DECEASED	LOW	PACLItaxel CARBOplatin	(6.5,Inf]	(134,Inf]
RPCI-1347	NA	71.82	Ovary	IIIA/B	3: POOR DIFF	OTHER	NA	NA	NA	NA	4.13115	3.44262	DECEASED	4.13115	3.44262	DECEASED	LOW	PACLItaxel CARBOplatin	[0,5.5]	[-1,104]
RPCI-1691	2010	47.16	Ovary	IIIA/B	2: MODERATE DIFF	Endometrioid	Sensitive	CR	OPTIMAL	R0	23.082	19.1803	DECEASED	11.9016	8	DECEASED	LOW	PACLItaxel CARBOplatin	(5.5,6.5]	(105,134]
RPCI-0156	2012	60.8	Ovary	IIIA/B	3: POOR DIFF	SEROUS	Sensitive	CR	OPTIMAL	R1	34.7869	31.3443	LIVING	15.0164	11.5738	PROGRESS	LOW	PACLItaxel CARBOplatin DOCEtaxel	(5.5,6.5]	(104,105]
RPCI-1466	2011	46.92	Ovary	IIIA/B	3: POOR DIFF	Endometrioid	Refractory	NA	NA	NA	50.9508	35.3443	LIVING	50.9508	35.3443	PROGRESS	LOW	PACLItaxel OXALIplatin CISplatin DOXOrubicin	(6.5,Inf]	(134,Inf]
RPCI-1475	2015	56.41	Ovary	IIIA/B	3: POOR DIFF	OTHER	NA	NA	NA	NA	5.37705	1.40984	LIVING	5.37705	1.40984	PROGRESS	LOW	PACLItaxel CARBOplatin	(5.5,6.5]	(105,134]
RPCI-1055	2015	76.76	Ovary	IIIA/B	3: POOR DIFF	SEROUS	Sensitive	NA	OPTIMAL	R1	0.131148	NA	LIVING	0.131148	NA	PROGRESS	LOW	PACLItaxel CARBOplatin DOCEtaxel	(5.5,6.5]	(104,105]
RPCI-1699	2008	75.67	Primary Peritoneal	IIIC	4: UNDIFFERENTIATED	SEROUS	Refractory	SD	OPTIMAL	R1	13.6066	6.4918	DECEASED	1.40984	NA	DECEASED	HIGH	PACLItaxel DOCETaxel CARBOplatin PACLItaxel DOXOrubicin	(6.5,Inf]	(134,Inf]
RPCI-1651	2008	62.62	Ovary	IIIC	3: POOR DIFF	Mixed	Sensitive	CR	OPTIMAL	R1	46.5574	43.1148	DECEASED	13.4098	9.96721	DECEASED	HIGH	PACLItaxel CARBOplatin Bevacizumab Placebo	(5.5,6.5]	(104,105]
RPCI-0034	2010	53.05	Primary Peritoneal	IIIC	4: UNDIFFERENTIATED	SEROUS	Resistant	SD	OPTIMAL	R1	59.7377	56.1639	LIVING	19.8033	16.2295	PROGRESS	HIGH	PACLItaxel CARBOplatin Bevacizumab Anastrozole	[0,5.5]	(105,134]
RPCI-1672	2011	52.02	Ovary	IIIC	4: UNDIFFERENTIATED	OTHER	Refractory	SD	SUB	R2	7.86885	1.83607	DECEASED	5.96721	NA	DECEASED	HIGH	CISplatin Etoposide Inj Bleomycin PACLItaxel Mesna Inj Ifosfamide	(6.5,Inf]	(134,Inf]
RPCI-1736	NA	78.72	Ovary	IIIC	4: UNDIFFERENTIATED	SEROUS	Sensitive	CR	OPTIMAL	R1	30.2295	26.1311	DECEASED	30.2295	26.1311	DECEASED	HIGH	PACLItaxel CARBOplatin	(6.5,Inf]	(105,134]
RPCI-1435	2014	65.14	Ovary	IIIC	4: UNDIFFERENTIATED	SEROUS	Refractory	PR	SUB	NA	14.1967	12.8197	LIVING	5.01639	3.63934	PROGRESS	HIGH	PACLItaxel CARBOplatin	[0,5.5]	[-1,104]
RPCI-0206	2006	51.69	Ovary	IIIC	2: MODERATE DIFF	SEROUS	Sensitive	CR	OPTIMAL	R1	68.3934	67.7049	DECEASED	14.8525	14.1639	DECEASED	HIGH	PACLItaxel CARBOplatin	[0,5.5]	[-1,104]
RPCI-0184	2007	72.87	Ovary	IIIC	3: POOR DIFF	OTHER	Sensitive	CR	SUB	R2	37.1803	33.7049	DECEASED	11.7705	8.29508	DECEASED	HIGH	PACLItaxel CARBOplatin Gemcitabine	(5.5,6.5]	(104,105]
RPCI-0057	2011	51.04	Ovary	IIIC	3: POOR DIFF	SEROUS	Sensitive	CR	OPTIMAL	R0	30.4262	29.6393	DECEASED	14.0984	13.3115	DECEASED	HIGH	PACLItaxel CARBOplatin	[0,5.5]	[-1,104]
RPCI-1170	2010	57.65	Ovary	IIIC	3: POOR DIFF	SEROUS	Sensitive	NA	OPTIMAL	R0	45.4754	37.9016	LIVING	45.4754	37.9016	NOEVENT	HIGH	PACLItaxel CARBOplatin Bevacizumab	(5.5,6.5]	(134,Inf]
RPCI-1399	NA	53.08	Ovary	IIIC	NA	SEROUS	NA	NA	NA	NA	22.0984	18.5902	LIVING	22.0984	18.5902	NOEVENT	HIGH	PACLItaxel CARBOplatin	(5.5,6.5]	(105,134]
RPCI-1649	2009	66.77	Primary Peritoneal	IIIC	3: POOR DIFF	SEROUS	NA	PD	OPTIMAL	R1	7.67213	4.22951	DECEASED	6.16393	2.72131	DECEASED	HIGH	PACLItaxel CARBOplatin DOCETaxel	(5.5,6.5]	(104,105]
RPCI-0074	2007	64.83	Ovary	IIIC	2: MODERATE DIFF	SEROUS	Sensitive	CR	OPTIMAL	R0	95.2459	91.8033	LIVING	79.377	75.9344	PROGRESS	HIGH	PACLItaxel CISplatin CARBOplatin	(5.5,6.5]	(104,105]
RPCI-0550	2011	54.57	Multiple	IIIC	3: POOR DIFF	SEROUS	NA	CR	OPTIMAL	NA	45.0164	40.6557	LIVING	45.0164	40.6557	NOEVENT	HIGH	PACLItaxel CISplatin	(5.5,6.5]	(105,134]
RPCI-1310	NA	46.38	Ovary	IIIC	NA	SEROUS	NA	NA	NA	NA	209.213	204.852	LIVING	156.459	152.098	NOEVENT	HIGH	PACLItaxel CARBOplatin Gemcitabine	(6.5,Inf]	(105,134]
RPCI-1712	2011	72.06	Ovary	IIIC	3: POOR DIFF	SEROUS	NA	NA	SUB	R2	15.4098	12.9836	DECEASED	15.4098	12.9836	DECEASED	HIGH	PACLItaxel CARBOplatin	(5.5,6.5]	[-1,104]
RPCI-1694	NA	45.54	Ovary	IIIC	3: POOR DIFF	SEROUS	NA	NA	SUB	R2	20.9836	17.541	DECEASED	6.22951	2.78689	DECEASED	HIGH	PACLItaxel CARBOplatin DOCETaxel	(5.5,6.5]	(104,105]
RPCI-0956	2003	56.9	Ovary	IIIC	4: UNDIFFERENTIATED	SEROUS	Sensitive	CR	OPTIMAL	R0	47.541	41.2459	DECEASED	34.8525	28.5574	DECEASED	HIGH	DOCETaxel CARBOplatin	(6.5,Inf]	(134,Inf]
RPCI-0036	2004	46.81	Ovary	IIIC	3: POOR DIFF	SEROUS	Sensitive	CR	OPTIMAL	R1	77.1148	73.4098	DECEASED	24.5902	20.8852	DECEASED	HIGH	PACLItaxel CARBOplatin CISplatin	[0,5.5]	(105,134]
RPCI-1525	NA	46.43	Primary Peritoneal	IIIC	3: POOR DIFF	Clear Cell	NA	NA	NA	NA	4.55738	3.14754	DECEASED	4.55738	3.14754	DECEASED	HIGH	PACLItaxel CARBOplatin	[0,5.5]	[-1,104]
RPCI-1716	NA	63.57	Ovary	IIIC	3: POOR DIFF	SEROUS	NA	NA	NA	NA	22.2295	21.541	DECEASED	13.7049	13.0164	DECEASED	HIGH	PACLItaxel CARBOplatin	[0,5.5]	[-1,104]
RPCI-1255	NA	71.94	Ovary	IIIC	3: POOR DIFF	OTHER	NA	CR	SUB	NOS	116.459	114.393	DECEASED	79.4426	77.377	DECEASED	HIGH	PACLItaxel CARBOplatin Gemcitabine	[0,5.5]	[-1,104]
RPCI-0111	2006	82.91	Primary Peritoneal	IIIC	4: UNDIFFERENTIATED	SEROUS	Resistant	SD	SUB	R2	24.918	19.2459	DECEASED	16.8852	11.2131	DECEASED	HIGH	PACLItaxel CARBOplatin	(6.5,Inf]	(134,Inf]
RPCI-1733	2007	58.63	Ovary	IIIC	2: MODERATE DIFF	Mucinous	Sensitive	CR	OPTIMAL	R0	26.2623	22.8197	DECEASED	5.01639	1.57377	DECEASED	HIGH	PACLItaxel CARBOplatin	(5.5,6.5]	(104,105]
RPCI-1119	2011	45.75	Ovary	IIIC	1: WELL DIFF	Mixed	NA	NA	OPTIMAL	R0	41.1148	37.6721	LIVING	41.1148	37.6721	NOEVENT	HIGH	PACLItaxel CARBOplatin Gemcitabine	(5.5,6.5]	(104,105]
RPCI-0187	2010	61.68	Ovary	IIIC	1: WELL DIFF	SEROUS	Resistant	CR	SUB	R2	21.3443	17.1803	DECEASED	14	9.83607	DECEASED	HIGH	PACLItaxel CARBOplatin	(5.5,6.5]	(105,134]
RPCI-1020	2015	57.56	Primary Peritoneal	IIIC	3: POOR DIFF	SEROUS	Refractory	PR	OPTIMAL	R1	6.81967	0.163934	LIVING	6.81967	0.163934	PROGRESS	HIGH	PACLItaxel CARBOplatin DOCEtaxel Bevacizumab	(6.5,Inf]	(134,Inf]
RPCI-1753	2012	72.5	Ovary	IIIC	3: POOR DIFF	SEROUS	Sensitive	NA	OPTIMAL	R1	31.4426	25.4426	LIVING	9.18033	3.18033	PROGRESS	HIGH	PACLItaxel CARBOplatin Gemcitabine	(6.5,Inf]	(134,Inf]
RPCI-0981	2003	59.46	Ovary	IIIC	3: POOR DIFF	OTHER	Refractory	CR	OPTIMAL	R1	48.8197	45.377	DECEASED	12.3934	8.95082	DECEASED	HIGH	PACLItaxel CARBOplatin	(5.5,6.5]	(104,105]
RPCI-0051	2004	68.82	Ovary	IIIC	1: WELL DIFF	SEROUS	Sensitive	CR	OPTIMAL	R1	99.1475	95.7049	LIVING	63.3115	59.8689	NOEVENT	HIGH	PACLItaxel CARBOplatin	(5.5,6.5]	(104,105]
RPCI-0037	2005	59.02	Ovary	IIIC	4: UNDIFFERENTIATED	SEROUS	Sensitive	CR	SUB	R2	78.7213	77.3443	DECEASED	31.3443	29.9672	DECEASED	HIGH	PACLItaxel CARBOplatin	[0,5.5]	[-1,104]
RPCI-0168	2007	53.32	Ovary	IIIC	3: POOR DIFF	OTHER	Sensitive	CR	OPTIMAL	R1	50.0984	47.3443	DECEASED	26.1639	23.4098	DECEASED	HIGH	PACLItaxel CARBOplatin	[0,5.5]	[-1,104]
RPCI-0044	2005	47.67	Ovary	IIIC	3: POOR DIFF	SEROUS	Sensitive	CR	OPTIMAL	R1	76.3607	72.918	DECEASED	23.6721	20.2295	DECEASED	HIGH	PACLItaxel CARBOplatin	(5.5,6.5]	(104,105]
RPCI-0046	2005	57.47	Ovary	IIIC	2: MODERATE DIFF	SEROUS	Sensitive	CR	OPTIMAL	R1	48.2951	42.7541	DECEASED	18.5246	12.9836	DECEASED	HIGH	PACLItaxel CARBOplatin CISplatin	(6.5,Inf]	(134,Inf]
RPCI-1681	2005	54.46	Ovary	IIIC	3: POOR DIFF	SEROUS	Sensitive	CR	OPTIMAL	R1	67.4754	61.9672	DECEASED	19.0492	13.541	DECEASED	HIGH	PACLItaxel CARBOplatin	(6.5,Inf]	(134,Inf]
RPCI-1654	2005	68.59	Ovary	IIIC	3: POOR DIFF	SEROUS	Sensitive	CR	OPTIMAL	R1	55.9672	26.5246	DECEASED	11.9672	NA	DECEASED	HIGH	Topotecan PACLItaxel Gemcitabine CARBOplatin	[0,5.5]	(134,Inf]
RPCI-0212	2005	44.27	Ovary	IIIC	1: WELL DIFF	SEROUS	Sensitive	CR	OPTIMAL	R1	35.4754	29.9672	DECEASED	17.5738	12.0656	DECEASED	HIGH	PACLItaxel CARBOplatin	(6.5,Inf]	(134,Inf]
RPCI-0050	NA	48.56	Ovary	IIIC	3: POOR DIFF	SEROUS	Sensitive	CR	OPTIMAL	R1	69.8689	65.4426	DECEASED	22.7541	18.3279	DECEASED	HIGH	PACLItaxel CARBOplatin	(6.5,Inf]	(134,Inf]
RPCI-0796	2006	66.17	Ovary	IIIC	3: POOR DIFF	SEROUS	Resistant	SD	OPTIMAL	R1	14.2623	12.8852	DECEASED	10.2295	8.85246	DECEASED	HIGH	PACLItaxel CARBOplatin	[0,5.5]	[-1,104]
RPCI-0092	2006	62.35	Ovary	IIIC	2: MODERATE DIFF	SEROUS	Sensitive	CR	OPTIMAL	R1	97.2459	96.5574	LIVING	16.2295	15.541	PROGRESS	HIGH	PACLItaxel CARBOplatin	[0,5.5]	[-1,104]
RPCI-0181	2006	62.4	Ovary	IIIC	3: POOR DIFF	SEROUS	Sensitive	CR	SUB	R2	34.6885	31.9344	DECEASED	23.6721	20.918	DECEASED	HIGH	PACLItaxel CARBOplatin	[0,5.5]	[-1,104]
RPCI-1718	NA	53.61	Ovary	IIIC	3: POOR DIFF	SEROUS	NA	CR	OPTIMAL	R1	36.4262	35.0492	DECEASED	16.8525	15.4754	DECEASED	HIGH	PACLItaxel CARBOplatin	[0,5.5]	[-1,104]
RPCI-0088	2006	63.13	Ovary	IIIC	3: POOR DIFF	SEROUS	Resistant	SD	SUB	R2	13.1803	9.27869	DECEASED	4.91803	1.01639	DECEASED	HIGH	PACLItaxel CARBOplatin Gemcitabine	[0,5.5]	(105,134]
RPCI-1079	2006	66.41	Ovary	IIIC	2: MODERATE DIFF	SEROUS	Sensitive	SD	SUB	R2	3.63934	2.2623	DECEASED	3.63934	2.2623	DECEASED	HIGH	PACLItaxel CARBOplatin Bevacizumab Placebo	[0,5.5]	[-1,104]
RPCI-0888	NA	79.95	Ovary	IIIC	3: POOR DIFF	SEROUS	Sensitive	CR	SUB	R2	100.328	96.7213	LIVING	100.328	96.7213	NOEVENT	HIGH	PACLItaxel CARBOplatin	(5.5,6.5]	(105,134]
RPCI-0139	2006	56.25	Fallopian	IIIC	3: POOR DIFF	SEROUS	Sensitive	CR	SUB	R2	34.8852	31.4426	DECEASED	10.5902	7.14754	DECEASED	HIGH	PACLItaxel CARBOplatin	(5.5,6.5]	(104,105]
RPCI-1666	2006	56.61	Ovary	IIIC	1: WELL DIFF	SEROUS	Sensitive	CR	OPTIMAL	R0	67.0164	64.2623	DECEASED	16.0328	13.2787	DECEASED	HIGH	PACLItaxel CARBOplatin	[0,5.5]	[-1,104]
RPCI-0166	2006	48.92	Ovary	IIIC	2: MODERATE DIFF	SEROUS	Sensitive	CR	OPTIMAL	R1	53.2459	49.8033	DECEASED	11.6721	8.22951	DECEASED	HIGH	PACLItaxel CARBOplatin	[0,5.5]	(104,105]
RPCI-0826	NA	55.98	Ovary	IIIC	3: POOR DIFF	SEROUS	Resistant	CR	SUB	R2	10.3607	6.68852	DECEASED	10.3607	6.68852	DECEASED	HIGH	PACLItaxel CARBOplatin	(5.5,6.5]	(105,134]
RPCI-0136	2006	55.26	Ovary	IIIC	3: POOR DIFF	Clear Cell	Resistant	SD	SUB	R2	56.7213	53.2787	DECEASED	21.7705	18.3279	DECEASED	HIGH	PACLItaxel CARBOplatin	(5.5,6.5]	(104,105]
RPCI-0137	2006	71.67	Ovary	IIIC	3: POOR DIFF	SEROUS	Resistant	SD	OPTIMAL	R1	69.9672	66.3607	DECEASED	11.9672	8.36066	DECEASED	HIGH	PACLItaxel CARBOplatin	(5.5,6.5]	(105,134]
RPCI-1653	2006	52.66	Ovary	IIIC	2: MODERATE DIFF	Clear Cell	Resistant	CR	OPTIMAL	R0	33.9672	30.5246	DECEASED	6.42623	2.98361	DECEASED	HIGH	PACLItaxel CARBOplatin	(5.5,6.5]	(104,105]
RPCI-0998	2006	73.12	Ovary	IIIC	3: POOR DIFF	OTHER	Sensitive	CR	OPTIMAL	R1	30.7869	27.3443	DECEASED	30.7869	27.3443	DECEASED	HIGH	PACLItaxel CARBOplatin Gemcitabine Amifostine	(5.5,6.5]	(104,105]
RPCI-1516	NA	71.66	Ovary	IIIC	2: MODERATE DIFF	SEROUS	Sensitive	CR	NA	NA	36.2295	34.0984	DECEASED	16.9836	14.8525	DECEASED	HIGH	PACLItaxel CARBOplatin	[0,5.5]	[-1,104]
RPCI-1660	2006	58.32	Multiple	IIIC	3: POOR DIFF	SEROUS	NA	SD	OPTIMAL	NA	36.0984	32.6557	DECEASED	22.2951	18.8525	DECEASED	HIGH	PACLItaxel CARBOplatin	(5.5,6.5]	(104,105]
RPCI-0002	2006	71.05	Ovary	IIIC	3: POOR DIFF	SEROUS	Resistant	SD	OPTIMAL	R1	14.2951	11.082	DECEASED	5.47541	2.2623	DECEASED	HIGH	PACLItaxel CARBOplatin	[0,5.5]	[-1,104]
RPCI-1711	2006	67.62	Ovary	IIIC	3: POOR DIFF	Mixed	Resistant	SD	OPTIMAL	R1	40.623	36.7541	DECEASED	6.09836	2.22951	DECEASED	HIGH	PACLItaxel CISplatin	(5.5,6.5]	(105,134]
RPCI-0146	2006	55.09	Ovary	IIIC	3: POOR DIFF	Clear Cell	Refractory	PD	OPTIMAL	R1	25.377	1.44262	DECEASED	9.08197	NA	DECEASED	HIGH	PACLItaxel CISplatin Gemcitabine Bevacizumab Topotecan	[0,5.5]	(134,Inf]
RPCI-0185	2006	65.22	Ovary	IIIC	3: POOR DIFF	Endometrioid	Resistant	SD	SUB	R2	28.3934	24.9508	DECEASED	20.0328	16.5902	DECEASED	HIGH	PACLItaxel CARBOplatin	(5.5,6.5]	(104,105]
RPCI-1099	NA	69.48	Ovary	IIIC	3: POOR DIFF	SEROUS	Refractory	SD	SUB	R2	18.0328	6.55738	DECEASED	18.0328	6.55738	DECEASED	HIGH	PACLItaxel CARBOplatin Bevacizumab Placebo Gemcitabine	(5.5,6.5]	(134,Inf]
RPCI-1708	NA	61.36	Ovary	IIIC	2: MODERATE DIFF	SEROUS	Sensitive	CR	OPTIMAL	R0	36.7213	32.4262	DECEASED	26.7869	22.4918	DECEASED	HIGH	PACLItaxel CARBOplatin	[0,5.5]	(105,134]
RPCI-0802	2006	83.65	Primary Peritoneal	IIIC	3: POOR DIFF	SEROUS	Resistant	SD	OPTIMAL	R1	14.2951	7.40984	DECEASED	14.2951	7.40984	DECEASED	HIGH	PACLItaxel CARBOplatin DOXOrubicin	(6.5,Inf]	(134,Inf]
RPCI-1661	NA	76.19	Primary Peritoneal	IIIC	3: POOR DIFF	SEROUS	Resistant	SD	OPTIMAL	R1	78.9508	73.1148	DECEASED	65.7377	59.9016	DECEASED	HIGH	PACLItaxel CISplatin CARBOplatin	(6.5,Inf]	(134,Inf]
RPCI-1741	NA	24.62	Ovary	IIIC	2: MODERATE DIFF	SEROUS	Sensitive	SD	SUB	R2	69.082	65.377	LIVING	69.082	65.377	PROGRESS	HIGH	PACLItaxel CARBOplatin	(5.5,6.5]	(105,134]
RPCI-1833	NA	NA	Primary Peritoneal	IIIC	3: POOR DIFF	Mixed	NA	NA	NA	NA	75.7705	71.4098	LIVING	59.9016	55.541	PROGRESS	HIGH	PACLItaxel CARBOplatin Etoposide Inj DOXOrubicin	[0,5.5]	(105,134]
RPCI-0059	2006	32.24	Primary Peritoneal	IIIC	3: POOR DIFF	SEROUS	Sensitive	CR	OPTIMAL	R1	92.623	91.7049	DECEASED	34.8852	33.9672	DECEASED	HIGH	PACLItaxel CARBOplatin	[0,5.5]	[-1,104]
RPCI-0033	2006	55.72	Ovary	IIIC	3: POOR DIFF	SEROUS	Sensitive	CR	OPTIMAL	R0	29.1803	27.8033	DECEASED	15.1803	13.8033	DECEASED	HIGH	PACLItaxel CARBOplatin	[0,5.5]	[-1,104]
RPCI-0696	2006	85.14	Multiple	IIIC	2: MODERATE DIFF	SEROUS	NA	SD	SUB	NA	9.18033	8.4918	DECEASED	9.18033	8.4918	DECEASED	HIGH	PACLItaxel CARBOplatin	[0,5.5]	[-1,104]
RPCI-1647	2006	49.4	Ovary	IIIC	3: POOR DIFF	SEROUS	Resistant	CR	OPTIMAL	R1	47.2459	43.3443	DECEASED	13.3115	9.40984	DECEASED	HIGH	PACLItaxel CISplatin	(5.5,6.5]	(105,134]
RPCI-0810	2007	77.38	Ovary	IIIC	4: UNDIFFERENTIATED	SEROUS	Resistant	CR	SUB	R2	16.918	13.4754	DECEASED	16.918	13.4754	DECEASED	HIGH	PACLItaxel CARBOplatin	(5.5,6.5]	(104,105]
RPCI-1723	2007	63.44	Ovary	IIIC	3: POOR DIFF	SEROUS	Sensitive	SD	SUB	R2	61.8361	55.4098	DECEASED	41.1475	34.7213	DECEASED	HIGH	PACLItaxel CARBOplatin Bevacizumab Placebo	(5.5,6.5]	(134,Inf]
RPCI-0108	2007	81.37	Primary Peritoneal	IIIC	4: UNDIFFERENTIATED	SEROUS	Resistant	SD	OPTIMAL	R1	38.0328	32.3607	DECEASED	12.918	7.2459	DECEASED	HIGH	CARBOplatin PACLItaxel	(6.5,Inf]	(134,Inf]
RPCI-0083	2011	51.57	Ovary	IIIC	4: UNDIFFERENTIATED	Mixed	NA	CR	OPTIMAL	R1	43.1475	39.2787	LIVING	27.5082	23.6393	PROGRESS	HIGH	PACLItaxel CARBOplatin	(5.5,6.5]	(105,134]
RPCI-0009	2007	62.61	Ovary	IIIC	3: POOR DIFF	SEROUS	Sensitive	CR	SUB	R2	51.7705	48.0984	DECEASED	17.2131	13.541	DECEASED	HIGH	PACLItaxel CARBOplatin DOCETaxel	(5.5,6.5]	(105,134]
RPCI-1640	2007	62.5	Primary Peritoneal	IIIC	1: WELL DIFF	SEROUS	Resistant	SD	SUB	R2	35.0492	21.5082	DECEASED	8.13115	NA	DECEASED	HIGH	PACLItaxel CARBOplatin Bevacizumab Placebo Gemcitabine DOXOrubicin DOCETaxel OXALIplatin	(6.5,Inf]	(134,Inf]
RPCI-1696	2007	62.28	Ovary	IIIC	3: POOR DIFF	OTHER	NA	SD	OPTIMAL	R1	39.6066	38.2295	DECEASED	25.7377	24.3607	DECEASED	HIGH	PACLItaxel CARBOplatin Gemcitabine	[0,5.5]	[-1,104]
RPCI-0032	2007	71.23	Ovary	IIIC	3: POOR DIFF	SEROUS	Resistant	SD	SUB	R2	26.6885	16.0984	DECEASED	7.11475	NA	DECEASED	HIGH	PACLItaxel CARBOplatin Bevacizumab Placebo Gemcitabine CISplatin	(6.5,Inf]	(134,Inf]
RPCI-0179	2007	64.33	Primary Peritoneal	IIIC	3: POOR DIFF	SEROUS	Resistant	SD	OPTIMAL	R1	18.3279	14.8525	DECEASED	7.60656	4.13115	DECEASED	HIGH	PACLItaxel CARBOplatin	(5.5,6.5]	(104,105]
RPCI-0043	2007	72.07	Ovary	IIIC	3: POOR DIFF	SEROUS	Resistant	PD	SUB	R2	68.8525	68.1639	DECEASED	51.8033	51.1148	DECEASED	HIGH	PACLItaxel CARBOplatin Bevacizumab Placebo	[0,5.5]	[-1,104]
RPCI-1650	2007	60.84	Primary Peritoneal	IIIC	4: UNDIFFERENTIATED	SEROUS	Resistant	SD	OPTIMAL	R1	53.2459	49.7377	DECEASED	22.6557	19.1475	DECEASED	HIGH	PACLItaxel CARBOplatin DOCETaxel	(5.5,6.5]	(105,134]
RPCI-0173	2009	61.89	Ovary	IIIC	3: POOR DIFF	Mucinous	NA	CR	SUB	R2	21.1148	14.6885	DECEASED	8.88525	2.45902	DECEASED	HIGH	PACLItaxel CARBOplatin DOCETaxel Gemcitabine	(6.5,Inf]	(134,Inf]
RPCI-0192	2007	82.3	Ovary	IIIC	3: POOR DIFF	SEROUS	Sensitive	SD	SUB	R2	7.37705	2.55738	DECEASED	6.32787	1.5082	DECEASED	HIGH	PACLItaxel CARBOplatin Bevacizumab Placebo	(5.5,6.5]	(134,Inf]
RPCI-0063	2007	62.8	Primary Peritoneal	IIIC	4: UNDIFFERENTIATED	SEROUS	Resistant	SD	OPTIMAL	R1	85.1148	79.5738	DECEASED	33.082	27.541	DECEASED	HIGH	PACLItaxel CARBOplatin	(6.5,Inf]	(134,Inf]
RPCI-0047	2007	53.64	Ovary	IIIC	3: POOR DIFF	SEROUS	NA	SD	OPTIMAL	R0	36.5246	33.6066	DECEASED	25.2131	22.2951	DECEASED	HIGH	DOCETaxel CARBOplatin	[0,5.5]	[-1,104]
RPCI-1081	2007	59.74	Ovary	IIIC	3: POOR DIFF	SEROUS	Refractory	SD	SUB	R2	18.1639	7.31148	DECEASED	18.1639	7.31148	DECEASED	HIGH	PACLItaxel CARBOplatin Bevacizumab Placebo Gemcitabine OXALIplatin DOXOrubicin	(6.5,Inf]	(134,Inf]
RPCI-0177	2007	70.83	Ovary	IIIC	4: UNDIFFERENTIATED	SEROUS	Sensitive	CR	OPTIMAL	R0	86.459	82.5574	LIVING	24.623	20.7213	PROGRESS	HIGH	PACLItaxel CISplatin	(5.5,6.5]	(105,134]
RPCI-0016	2007	77.38	Primary Peritoneal	IIIC	3: POOR DIFF	SEROUS	Resistant	SD	SUB	R2	28.1639	17.6066	DECEASED	10.2951	NA	DECEASED	HIGH	CARBOplatin PACLItaxel Bevacizumab Placebo DOXOrubicin	(5.5,6.5]	(134,Inf]
RPCI-1669	2007	53.16	Ovary	IIIC	3: POOR DIFF	SEROUS	Sensitive	CR	SUB	R2	42.6557	39.2131	DECEASED	11.6721	8.22951	DECEASED	HIGH	PACLItaxel CARBOplatin	(5.5,6.5]	(104,105]
RPCI-1321	NA	77.69	Ovary	IIIC	3: POOR DIFF	Endometrioid	NA	NA	NA	NA	23.9344	17.0492	DECEASED	23.9344	17.0492	DECEASED	HIGH	Raloxifene PACLItaxel CARBOplatin Gemcitabine	(6.5,Inf]	(134,Inf]
RPCI-0130	2008	70.38	Ovary	IIIC	3: POOR DIFF	OTHER	Sensitive	CR	OPTIMAL	R1	70.7541	67.377	LIVING	12.7213	9.34426	NOEVENT	HIGH	PACLItaxel CARBOplatin Gemcitabine	(5.5,6.5]	[-1,104]
RPCI-0172	2007	77.42	Primary Peritoneal	IIIC	3: POOR DIFF	SEROUS	Sensitive	CR	OPTIMAL	R0	5.86885	1.04918	DECEASED	5.54098	0.721311	DECEASED	HIGH	PACLItaxel CARBOplatin	(6.5,Inf]	(134,Inf]
RPCI-0939	2007	56.22	Ovary	IIIC	3: POOR DIFF	SEROUS	Sensitive	CR	OPTIMAL	R0	77.2459	73.7705	LIVING	77.2459	73.7705	NOEVENT	HIGH	PACLItaxel CARBOplatin	(5.5,6.5]	(104,105]
RPCI-1682	2008	79.64	Primary Peritoneal	IIIC	4: UNDIFFERENTIATED	SEROUS	Sensitive	CR	OPTIMAL	R1	85.5082	82.0656	LIVING	60.7213	57.2787	NOEVENT	HIGH	PACLItaxel CARBOplatin	(5.5,6.5]	(104,105]
RPCI-0021	2007	53.62	Ovary	IIIC	3: POOR DIFF	OTHER	Resistant	SD	SUB	R2	28.2623	14.7213	DECEASED	4.78689	NA	DECEASED	HIGH	PACLItaxel CARBOplatin Bevacizumab Placebo DOXOrubicin	(5.5,6.5]	(134,Inf]
RPCI-1619	2008	62.15	Ovary	IIIC	4: UNDIFFERENTIATED	SEROUS	Resistant	NA	SUB	R2	9.7377	1.70492	DECEASED	3.54098	NA	DECEASED	HIGH	PACLItaxel CARBOplatin Bevacizumab Placebo Gemcitabine Topotecan	(5.5,6.5]	(134,Inf]
RPCI-0084	2008	53.89	Primary Peritoneal	IIIC	3: POOR DIFF	SEROUS	Sensitive	CR	OPTIMAL	R0	35.8361	32.3934	DECEASED	19.082	15.6393	DECEASED	HIGH	PACLItaxel CARBOplatin	(5.5,6.5]	(104,105]
RPCI-1739	2007	43.89	Fallopian	IIIC	4: UNDIFFERENTIATED	SEROUS	NA	NA	OPTIMAL	R1	86.6885	83.0164	LIVING	84.1639	80.4918	NOEVENT	HIGH	PACLItaxel CISplatin	(5.5,6.5]	(105,134]
RPCI-0171	2007	69.41	Primary Peritoneal	IIIC	4: UNDIFFERENTIATED	SEROUS	Sensitive	CR	OPTIMAL	R1	96.5246	93.082	LIVING	92.3934	88.9508	NOEVENT	HIGH	PACLItaxel CARBOplatin	(5.5,6.5]	(104,105]
RPCI-1615	2008	64.37	Ovary	IIIC	1: WELL DIFF	SEROUS	NA	NA	OPTIMAL	R1	4.22951	2.16393	DECEASED	4.22951	2.16393	DECEASED	HIGH	PACLItaxel CARBOplatin	[0,5.5]	[-1,104]
RPCI-1683	2008	69.19	Ovary	IIIC	3: POOR DIFF	SEROUS	Sensitive	CR	OPTIMAL	R1	85.9344	82.4918	LIVING	11.2787	7.83607	PROGRESS	HIGH	PACLItaxel CARBOplatin	[0,5.5]	(104,105]
RPCI-0066	2008	54.74	Ovary	IIIC	4: UNDIFFERENTIATED	SEROUS	Sensitive	CR	OPTIMAL	R1	42.7541	39.082	DECEASED	17.6393	13.9672	DECEASED	HIGH	PACLItaxel CARBOplatin	[0,5.5]	(105,134]
RPCI-0065	2008	64.48	Primary Peritoneal	IIIC	3: POOR DIFF	SEROUS	NA	SD	OPTIMAL	R1	59.1475	57.7705	DECEASED	32.5246	31.1475	DECEASED	HIGH	PACLItaxel CARBOplatin Bevacizumab Placebo	[0,5.5]	[-1,104]
RPCI-0142	2008	66	Ovary	IIIC	3: POOR DIFF	SEROUS	Refractory	SD	OPTIMAL	R1	6.29508	4	DECEASED	6.29508	4	DECEASED	HIGH	PACLItaxel CARBOplatin	[0,5.5]	[-1,104]
RPCI-1620	2008	64.98	Ovary	IIIC	4: UNDIFFERENTIATED	SEROUS	Sensitive	CR	OPTIMAL	R1	73.9016	71.8033	LIVING	73.9016	71.8033	NOEVENT	HIGH	PACLItaxel CARBOplatin	[0,5.5]	[-1,104]
RPCI-0075	2008	63.93	Ovary	IIIC	4: UNDIFFERENTIATED	SEROUS	Sensitive	CR	OPTIMAL	R1	76	72.3607	LIVING	15.1148	11.4754	PROGRESS	HIGH	PACLItaxel CARBOplatin	(5.5,6.5]	(105,134]
RPCI-0045	2008	68.16	Ovary	IIIC	3: POOR DIFF	SEROUS	Sensitive	CR	OPTIMAL	R0	64.7213	61.2459	DECEASED	18.7541	15.2787	DECEASED	HIGH	PACLItaxel CISplatin CARBOplatin	(5.5,6.5]	(104,105]
RPCI-0026	2008	75.38	Ovary	IIIC	3: POOR DIFF	SEROUS	Resistant	CR	OPTIMAL	R1	28.1967	12.8525	DECEASED	11.6393	NA	DECEASED	HIGH	PACLItaxel CARBOplatin Bevacizumab Placebo Gemcitabine CISplatin	(6.5,Inf]	(134,Inf]
RPCI-1728	2008	73.39	Ovary	IIIC	4: UNDIFFERENTIATED	SEROUS	Resistant	SD	OPTIMAL	R1	10.918	1.44262	DECEASED	7.08197	NA	DECEASED	HIGH	PACLItaxel CARBOplatin Topotecan	(6.5,Inf]	(134,Inf]
RPCI-0807	2008	53.83	Primary Peritoneal	IIIC	3: POOR DIFF	SEROUS	Resistant	SD	SUB	R2	22.9836	17.2131	DECEASED	22.9836	17.2131	DECEASED	HIGH	PACLItaxel CARBOplatin	(6.5,Inf]	(134,Inf]
RPCI-1685	2008	54.63	Ovary	IIIC	4: UNDIFFERENTIATED	SEROUS	Resistant	CR	OPTIMAL	R1	71.8033	69.7049	LIVING	14.1639	12.0656	NOEVENT	HIGH	PACLItaxel CARBOplatin	[0,5.5]	[-1,104]
RPCI-0052	2008	52.91	Ovary	IIIC	4: UNDIFFERENTIATED	SEROUS	Resistant	CR	OPTIMAL	R1	80.2623	78.918	LIVING	42.623	41.2787	PROGRESS	HIGH	PACLItaxel CARBOplatin	[0,5.5]	[-1,104]
RPCI-1652	2008	49.91	Ovary	IIIC	4: UNDIFFERENTIATED	SEROUS	Sensitive	CR	OPTIMAL	R1	46.4918	31.8361	DECEASED	25.8033	11.1475	DECEASED	HIGH	PACLItaxel CARBOplatin Bevacizumab Placebo	(5.5,6.5]	(134,Inf]
RPCI-1757	2010	51.96	Ovary	IIIC	4: UNDIFFERENTIATED	SEROUS	NA	CR	OPTIMAL	R1	28.1967	25.9016	DECEASED	14.2623	11.9672	DECEASED	HIGH	PACLItaxel CARBOplatin	[0,5.5]	[-1,104]
RPCI-1684	NA	60.53	Ovary	IIIC	1: WELL DIFF	Mixed	Sensitive	CR	OPTIMAL	R0	75.0492	71.6066	LIVING	75.0492	71.6066	NOEVENT	HIGH	PACLItaxel CARBOplatin	(5.5,6.5]	(104,105]
RPCI-1740	2008	69.23	Primary Peritoneal	IIIC	3: POOR DIFF	SEROUS	Resistant	SD	OPTIMAL	R0	80.0656	43.5738	LIVING	51.4098	14.918	PROGRESS	HIGH	PACLItaxel CARBOplatin Bevacizumab Placebo DOCETaxel DOXOrubicin DOXOrubicin	(5.5,6.5]	(134,Inf]
RPCI-1730	2008	57.54	Ovary	IIIC	3: POOR DIFF	SEROUS	Resistant	CR	OPTIMAL	R0	61.1475	57.9344	DECEASED	11.541	8.32787	DECEASED	HIGH	PACLItaxel CISplatin	[0,5.5]	[-1,104]
RPCI-0889	2008	60	Primary Peritoneal	IIIC	3: POOR DIFF	SEROUS	Sensitive	SD	SUB	R2	47.1148	40.2295	DECEASED	29.2459	22.3607	DECEASED	HIGH	PACLItaxel CARBOplatin	(6.5,Inf]	(134,Inf]
RPCI-0196	2008	58.02	Ovary	IIIC	1: WELL DIFF	Mixed	Sensitive	CR	OPTIMAL	R0	77.6721	74.1967	LIVING	71.9016	68.4262	NOEVENT	HIGH	PACLItaxel CARBOplatin	[0,5.5]	(104,105]
RPCI-1710	2008	78.01	Ovary	IIIC	3: POOR DIFF	SEROUS	Resistant	SD	OPTIMAL	R1	9.60656	8.68852	DECEASED	9.60656	8.68852	DECEASED	HIGH	PACLItaxel CARBOplatin	[0,5.5]	[-1,104]
RPCI-1664	2008	58.62	Ovary	IIIC	3: POOR DIFF	SEROUS	Resistant	SD	SUB	R2	29.7049	24.1967	DECEASED	9.77049	4.2623	DECEASED	HIGH	PACLItaxel CARBOplatin	(6.5,Inf]	(134,Inf]
RPCI-0095	2008	63.38	Ovary	IIIC	3: POOR DIFF	SEROUS	Sensitive	CR	SUB	R2	51.8689	49.8033	DECEASED	30.2295	28.1639	DECEASED	HIGH	PACLItaxel CARBOplatin	[0,5.5]	[-1,104]
RPCI-1641	2008	47.35	Ovary	IIIC	1: WELL DIFF	SEROUS	Sensitive	CR	OPTIMAL	R0	75.377	72.623	LIVING	38.459	35.7049	PROGRESS	HIGH	PACLItaxel CARBOplatin	[0,5.5]	[-1,104]
RPCI-0860	2008	50.24	Ovary	IIIC	3: POOR DIFF	Mixed	Sensitive	CR	OPTIMAL	R1	70.4262	66.9836	LIVING	70.4262	66.9836	NOEVENT	HIGH	PACLItaxel CARBOplatin	(5.5,6.5]	(104,105]
RPCI-0053	2008	66.09	Ovary	IIIC	3: POOR DIFF	SEROUS	Sensitive	CR	OPTIMAL	R1	71.9016	68.459	LIVING	33.3115	29.8689	NOEVENT	HIGH	PACLItaxel CARBOplatin	(5.5,6.5]	(104,105]
RPCI-1729	2009	50.21	Ovary	IIIC	3: POOR DIFF	Clear Cell	NA	NA	OPTIMAL	R1	39.0492	36.6557	DECEASED	39.0492	36.6557	DECEASED	HIGH	PACLItaxel CARBOplatin CISplatin	[0,5.5]	[-1,104]
RPCI-1607	2015	67.71	Ovary	IIIC	3: POOR DIFF	SEROUS	Sensitive	NA	OPTIMAL	NA	8.32787	7.34426	LIVING	8.32787	7.34426	NOEVENT	HIGH	PACLItaxel CARBOplatin	[0,5.5]	[-1,104]
RPCI-0186	2009	47.75	Ovary	IIIC	3: POOR DIFF	OTHER	Refractory	SD	SUB	R2	52.7213	47.4426	DECEASED	19.0492	13.7705	DECEASED	HIGH	PACLItaxel CARBOplatin	(6.5,Inf]	(134,Inf]
RPCI-0054	2009	62.57	Ovary	IIIC	3: POOR DIFF	SEROUS	Resistant	SD	OPTIMAL	R1	68.8197	67.4426	LIVING	32.0984	30.7213	NOEVENT	HIGH	PACLItaxel CARBOplatin	[0,5.5]	[-1,104]
RPCI-0752	2013	70.69	Ovary	IIIC	3: POOR DIFF	SEROUS	Refractory	PD	OPTIMAL	R1	12.4262	8.98361	LIVING	12.4262	8.98361	PROGRESS	HIGH	PACLItaxel CARBOplatin	(5.5,6.5]	(104,105]
RPCI-1665	2010	20.91	Ovary	IIIC	3: POOR DIFF	SEROUS	Refractory	PD	OPTIMAL	R1	11.6393	2.98361	DECEASED	9.90164	1.2459	DECEASED	HIGH	PACLItaxel CARBOplatin Gemcitabine Bevacizumab	(5.5,6.5]	(134,Inf]
RPCI-0008	2009	71.7	Ovary	IIIC	2: MODERATE DIFF	SEROUS	Sensitive	CR	OPTIMAL	R1	64.6885	61.2459	LIVING	12.8525	9.40984	PROGRESS	HIGH	PACLItaxel CARBOplatin	(5.5,6.5]	(104,105]
RPCI-1715	2009	69.13	Primary Peritoneal	IIIC	3: POOR DIFF	SEROUS	Resistant	SD	OPTIMAL	R1	22.7869	15.2131	DECEASED	22.7869	15.2131	DECEASED	HIGH	PACLItaxel CARBOplatin	(6.5,Inf]	(134,Inf]
RPCI-1659	2009	77.65	Ovary	IIIC	2: MODERATE DIFF	SEROUS	Resistant	SD	OPTIMAL	R1	24.0328	21.8033	DECEASED	24.0328	21.8033	DECEASED	HIGH	PACLItaxel CARBOplatin	[0,5.5]	[-1,104]
RPCI-1742	2009	70.7	Primary Peritoneal	IIIC	3: POOR DIFF	SEROUS	Sensitive	CR	OPTIMAL	R1	67.6721	64	LIVING	15.9344	12.2623	PROGRESS	HIGH	PACLItaxel CARBOplatin CISplatin	(5.5,6.5]	(105,134]
RPCI-0077	2009	66.31	Ovary	IIIC	1: WELL DIFF	SEROUS	Sensitive	CR	OPTIMAL	R1	66.7213	62.8525	LIVING	23.0492	19.1803	NOEVENT	HIGH	PACLItaxel CISplatin	(5.5,6.5]	(105,134]
RPCI-1678	NA	67.54	Primary Peritoneal	IIIC	2: MODERATE DIFF	SEROUS	NA	NA	OPTIMAL	R1	25.7049	22.2623	DECEASED	10.8852	7.44262	DECEASED	HIGH	PACLItaxel CARBOplatin DOCETaxel PACLItaxel	[0,5.5]	(104,105]
RPCI-0018	2009	73.52	Ovary	IIIC	3: POOR DIFF	OTHER	NA	NA	SUB	R2	1.70492	1.67213	DECEASED	1.70492	1.67213	DECEASED	HIGH	PACLItaxel CARBOplatin	[0,5.5]	[-1,104]
RPCI-0017	2009	47.26	Ovary	IIIC	3: POOR DIFF	SEROUS	Sensitive	CR	OPTIMAL	R1	65.1148	61.6721	LIVING	19.377	15.9344	NOEVENT	HIGH	PACLItaxel CISplatin CARBOplatin	(5.5,6.5]	(104,105]
RPCI-1667	2009	57.75	Primary Peritoneal	IIIC	1: WELL DIFF	Endometrioid	Resistant	CR	OPTIMAL	R0	24.6557	21.2131	DECEASED	10.7541	7.31148	DECEASED	HIGH	PACLItaxel CARBOplatin Gemcitabine DOCETaxel	(5.5,6.5]	(104,105]
RPCI-1648	2009	66.36	Ovary	IIIC	3: POOR DIFF	SEROUS	Refractory	PR	OPTIMAL	R1	32.5574	28.9508	DECEASED	12.8197	9.21311	DECEASED	HIGH	PACLItaxel CARBOplatin	(5.5,6.5]	(105,134]
RPCI-0038	2009	48.85	Ovary	IIIC	3: POOR DIFF	SEROUS	Sensitive	CR	OPTIMAL	R1	52.8852	49.4426	DECEASED	15.7377	12.2951	DECEASED	HIGH	PACLItaxel CARBOplatin DOCETaxel PACLItaxel	(5.5,6.5]	(104,105]
RPCI-0197	2009	46.89	Ovary	IIIC	2: MODERATE DIFF	OTHER	Resistant	PD	SUB	R2	8.81967	5.34426	DECEASED	7.60656	4.13115	DECEASED	HIGH	PACLItaxel CARBOplatin Gemcitabine	[0,5.5]	(104,105]
RPCI-0193	2009	62.88	Ovary	IIIC	3: POOR DIFF	SEROUS	Sensitive	CR	OPTIMAL	R1	61.082	55.3443	LIVING	61.082	55.3443	NOEVENT	HIGH	PACLItaxel CARBOplatin	(6.5,Inf]	(134,Inf]
RPCI-0979	2009	75.03	Primary Peritoneal	IIIC	3: POOR DIFF	SEROUS	NA	NA	OPTIMAL	R1	65.9344	62.5574	LIVING	65.9344	62.5574	NOEVENT	HIGH	PACLItaxel CARBOplatin	(5.5,6.5]	[-1,104]
RPCI-1747	2011	50.82	Ovary	IIIC	2: MODERATE DIFF	SEROUS	NA	NA	OPTIMAL	R1	45.4754	41.8033	LIVING	16.918	13.2459	PROGRESS	HIGH	PACLItaxel CISplatin Bevacizumab	(5.5,6.5]	(105,134]
RPCI-0545	2009	81.69	Multiple	IIIC	3: POOR DIFF	OTHER	NA	CR	OPTIMAL	NA	63.1803	59.7377	LIVING	63.1803	59.7377	NOEVENT	HIGH	PACLItaxel CARBOplatin	(5.5,6.5]	(104,105]
RPCI-0027	2009	47.37	Ovary	IIIC	1: WELL DIFF	Mixed	Sensitive	CR	OPTIMAL	R1	42.623	39.1475	DECEASED	39.1803	35.7049	DECEASED	HIGH	PACLItaxel CARBOplatin	(5.5,6.5]	(104,105]
RPCI-1724	2010	80.02	Primary Peritoneal	IIIC	3: POOR DIFF	SEROUS	NA	NA	OPTIMAL	R0	45.0492	41.377	DECEASED	13.0492	9.37705	DECEASED	HIGH	CARBOplatin PACLItaxel DOCETaxel	(5.5,6.5]	(105,134]
RPCI-0035	2009	69.42	Primary Peritoneal	IIIC	3: POOR DIFF	SEROUS	Sensitive	CR	OPTIMAL	R0	65.1148	61.5082	LIVING	14.623	11.0164	PROGRESS	HIGH	PACLItaxel CARBOplatin	[0,5.5]	(105,134]
RPCI-1658	2011	70.38	Ovary	IIIC	1: WELL DIFF	SEROUS	Resistant	CR	OPTIMAL	R1	21.6066	17.9344	DECEASED	21.6066	17.9344	DECEASED	HIGH	CARBOplatin PACLItaxel	(5.5,6.5]	(105,134]
RPCI-0078	2009	39.8	Ovary	IIIC	4: UNDIFFERENTIATED	SEROUS	Sensitive	CR	OPTIMAL	R0	60.9508	57.5082	LIVING	25.0492	21.6066	PROGRESS	HIGH	PACLItaxel CARBOplatin	(5.5,6.5]	(104,105]
RPCI-1701	2009	56.68	Fallopian	IIIC	3: POOR DIFF	SEROUS	Sensitive	CR	OPTIMAL	R0	24.6885	22.6557	DECEASED	17.0492	15.0164	DECEASED	HIGH	PACLItaxel CARBOplatin	[0,5.5]	[-1,104]
RPCI-0118	2010	62.41	Ovary	IIIC	4: UNDIFFERENTIATED	Clear Cell	Refractory	SD	SUB	R2	39.9016	37.7377	DECEASED	10.8852	8.72131	DECEASED	HIGH	PACLItaxel CARBOplatin	[0,5.5]	[-1,104]
RPCI-1704	2012	44.47	Ovary	IIIC	3: POOR DIFF	SEROUS	NA	CR	OPTIMAL	R0	25.6721	22.2295	DECEASED	25.6721	22.2295	DECEASED	HIGH	PACLItaxel CARBOplatin	(5.5,6.5]	(104,105]
RPCI-1676	2009	58.24	Ovary	IIIC	3: POOR DIFF	SEROUS	NA	NA	OPTIMAL	R1	48.1967	44.5246	DECEASED	19.3115	15.6393	DECEASED	HIGH	PACLItaxel CARBOplatin CISplatin	(5.5,6.5]	(105,134]
RPCI-1732	2010	66.2	Primary Peritoneal	IIIC	3: POOR DIFF	SEROUS	Resistant	CR	OPTIMAL	R1	32.3607	28.8197	DECEASED	9.96721	6.42623	DECEASED	HIGH	CARBOplatin PACLItaxel	(5.5,6.5]	(105,134]
RPCI-0100	2010	63.67	Ovary	IIIC	4: UNDIFFERENTIATED	SEROUS	Sensitive	CR	OPTIMAL	R1	60.9836	58.9836	LIVING	13.7049	11.7049	PROGRESS	HIGH	PACLItaxel CARBOplatin	[0,5.5]	[-1,104]
RPCI-0163	2010	63.96	Ovary	IIIC	3: POOR DIFF	SEROUS	Sensitive	CR	OPTIMAL	R0	59.1803	44.2623	LIVING	58.2623	43.3443	NOEVENT	HIGH	PACLItaxel CARBOplatin Bevacizumab	(5.5,6.5]	(134,Inf]
RPCI-1721	2010	68.26	Ovary	IIIC	2: MODERATE DIFF	SEROUS	Sensitive	CR	OPTIMAL	R0	53.1803	49.0492	DECEASED	11.4754	7.34426	DECEASED	HIGH	PACLItaxel CARBOplatin Bevacizumab	(5.5,6.5]	(105,134]
RPCI-0061	2010	49.68	Ovary	IIIC	3: POOR DIFF	SEROUS	NA	NA	OPTIMAL	R1	47.8361	34.7869	DECEASED	28.4918	15.4426	DECEASED	HIGH	PACLItaxel CISplatin Bevacizumab	(5.5,6.5]	(134,Inf]
RPCI-0920	NA	53.33	Ovary	IIIC	3: POOR DIFF	SEROUS	Sensitive	CR	OPTIMAL	R0	47.9344	45.8689	DECEASED	47.9344	45.8689	DECEASED	HIGH	DOCETaxel CARBOplatin	[0,5.5]	[-1,104]
RPCI-1674	2011	50.48	Ovary	IIIC	2: MODERATE DIFF	SEROUS	Sensitive	CR	OPTIMAL	R0	37.1803	33.7377	DECEASED	24.918	21.4754	DECEASED	HIGH	PACLItaxel CARBOplatin	(5.5,6.5]	(104,105]
RPCI-0015	2010	68.8	Primary Peritoneal	IIIC	3: POOR DIFF	SEROUS	Sensitive	CR	OPTIMAL	R1	55.2787	50.2295	LIVING	55.2787	50.2295	NOEVENT	HIGH	PACLItaxel CISplatin Bevacizumab	(5.5,6.5]	(134,Inf]
RPCI-1744	2010	49.96	Ovary	IIIC	3: POOR DIFF	SEROUS	NA	CR	OPTIMAL	R1	58.3607	43.6721	LIVING	33.2459	18.5574	PROGRESS	HIGH	PACLItaxel CISplatin Bevacizumab	(5.5,6.5]	(134,Inf]
RPCI-1115	2011	64.16	Ovary	IIIC	3: POOR DIFF	Mixed	NA	NA	OPTIMAL	R0	40.6885	33.3443	LIVING	40.6885	33.3443	NOEVENT	HIGH	PACLItaxel CARBOplatin OXALIplatin Fluouracil	(6.5,Inf]	(134,Inf]
RPCI-1703	2010	66.92	Ovary	IIIC	3: POOR DIFF	SEROUS	Sensitive	SD	OPTIMAL	R1	15.7377	14.3607	DECEASED	15.7377	14.3607	DECEASED	HIGH	PACLItaxel CARBOplatin	[0,5.5]	[-1,104]
RPCI-0031	2010	82.14	Multiple	IIIC	3: POOR DIFF	SEROUS	NA	PD	OPTIMAL	NA	14.1967	1.5082	DECEASED	6	NA	DECEASED	HIGH	PACLItaxel CARBOplatin DOCETaxel Gemcitabine DOXOrubicin Topotecan Bevacizumab	(6.5,Inf]	(134,Inf]
RPCI-0080	2010	74.57	Multiple	IIIC	4: UNDIFFERENTIATED	SEROUS	NA	NA	OPTIMAL	NA	56.0328	52.0656	DECEASED	31.377	27.4098	DECEASED	HIGH	PACLItaxel CARBOplatin	(5.5,6.5]	(105,134]
RPCI-0079	2010	65.56	Fallopian	IIIC	3: POOR DIFF	SEROUS	NA	NA	OPTIMAL	R0	55.4426	43.9672	LIVING	19.6393	8.16393	PROGRESS	HIGH	PACLItaxel CARBOplatin Bevacizumab	(5.5,6.5]	(134,Inf]
RPCI-0076	2009	53.09	Ovary	IIIC	3: POOR DIFF	OTHER	Sensitive	CR	OPTIMAL	R1	69.0492	68.3607	LIVING	34.5902	33.9016	PROGRESS	HIGH	PACLItaxel CARBOplatin	[0,5.5]	[-1,104]
RPCI-1700	2010	65.79	Ovary	IIIC	3: POOR DIFF	Endometrioid	Sensitive	CR	OPTIMAL	R0	48.6885	45.3115	DECEASED	14.5902	11.2131	DECEASED	HIGH	PACLItaxel CARBOplatin	(5.5,6.5]	[-1,104]
RPCI-1726	NA	54.48	Ovary	IIIC	3: POOR DIFF	Clear Cell	Resistant	SD	OPTIMAL	R1	25.2131	19.0164	DECEASED	25.2131	19.0164	DECEASED	HIGH	PACLItaxel CARBOplatin DOXOrubicin	(6.5,Inf]	(134,Inf]
RPCI-1707	2010	68.24	Ovary	IIIC	3: POOR DIFF	SEROUS	Sensitive	CR	OPTIMAL	R1	26.8852	23.2131	DECEASED	26.8852	23.2131	DECEASED	HIGH	PACLItaxel CARBOplatin	(5.5,6.5]	(105,134]
RPCI-1709	2010	79.55	Primary Peritoneal	IIIC	3: POOR DIFF	SEROUS	Resistant	SD	OPTIMAL	R1	7.63934	1.44262	DECEASED	7.63934	1.44262	DECEASED	HIGH	PACLItaxel CARBOplatin DOXOrubicin	(5.5,6.5]	(134,Inf]
RPCI-1706	2010	51.29	Ovary	IIIC	3: POOR DIFF	Mixed	NA	NA	OPTIMAL	R0	11.1475	4.2623	DECEASED	9.04918	2.16393	DECEASED	HIGH	PACLItaxel CARBOplatin Bevacizumab	(5.5,6.5]	(134,Inf]
RPCI-1663	2010	55.38	Primary Peritoneal	IIIC	3: POOR DIFF	SEROUS	Sensitive	SD	OPTIMAL	R1	51.082	42.9836	DECEASED	16.2295	8.13115	DECEASED	HIGH	PACLItaxel CARBOplatin	(6.5,Inf]	(134,Inf]
RPCI-0064	2010	54.36	Ovary	IIIC	3: POOR DIFF	Mixed	NA	CR	OPTIMAL	R1	26.5246	18.0656	DECEASED	17.6066	9.14754	DECEASED	HIGH	PACLItaxel CARBOplatin Bevacizumab	(5.5,6.5]	(134,Inf]
RPCI-0890	2011	56.51	Ovary	IIIC	3: POOR DIFF	SEROUS	Sensitive	CR	SUB	R2	49.1803	45.7049	LIVING	14.0984	10.623	PROGRESS	HIGH	PACLItaxel CARBOplatin	(5.5,6.5]	(104,105]
RPCI-0989	2011	70.89	Ovary	IIIC	1: WELL DIFF	SEROUS	Resistant	NA	OPTIMAL	R1	8.52459	4.85246	DECEASED	7.47541	3.80328	DECEASED	HIGH	PACLItaxel CARBOplatin Bevacizumab	(5.5,6.5]	(105,134]
RPCI-1116	2011	52.26	Ovary	IIIC	1: WELL DIFF	Mucinous	NA	NA	OPTIMAL	R0	19.5082	14.6885	DECEASED	19.5082	14.6885	DECEASED	HIGH	CARBOplatin PACLItaxel DOCETaxel	(6.5,Inf]	(134,Inf]
RPCI-1366	NA	67.22	Primary Peritoneal	IIIC	3: POOR DIFF	SEROUS	NA	NA	NA	NA	45.5082	43.4426	LIVING	45.5082	43.4426	NOEVENT	HIGH	PACLItaxel CARBOplatin	[0,5.5]	[-1,104]
RPCI-1705	2011	62.69	Multiple	IIIC	3: POOR DIFF	Mixed	NA	SD	OPTIMAL	NA	42.0984	24.4262	DECEASED	42.0984	24.4262	DECEASED	HIGH	PACLItaxel CARBOplatin Topotecan Bevacizumab	(5.5,6.5]	(134,Inf]
RPCI-1687	2011	48.87	Primary Peritoneal	IIIC	3: POOR DIFF	SEROUS	Sensitive	CR	SUB	R2	67.7049	63.5738	LIVING	38.0656	33.9344	NOEVENT	HIGH	PACLItaxel CARBOplatin	(6.5,Inf]	(105,134]
RPCI-0170	2011	57.31	Primary Peritoneal	IIIC	2: MODERATE DIFF	SEROUS	Sensitive	CR	OPTIMAL	R1	44.0656	39.7049	LIVING	24.2295	19.8689	PROGRESS	HIGH	PACLItaxel CARBOplatin Bevacizumab DOCETaxel	(5.5,6.5]	(105,134]
RPCI-1662	2011	83.95	Ovary	IIIC	3: POOR DIFF	SEROUS	NA	NA	OPTIMAL	R1	22.6557	18.5246	DECEASED	14.5574	10.4262	DECEASED	HIGH	PACLItaxel CARBOplatin	(5.5,6.5]	(105,134]
RPCI-0861	NA	77.85	Ovary	IIIC	3: POOR DIFF	SEROUS	Sensitive	CR	OPTIMAL	R1	22.5246	18.8525	DECEASED	22.5246	18.8525	DECEASED	HIGH	PACLItaxel CARBOplatin	(5.5,6.5]	(105,134]
RPCI-0536	2011	69.72	Multiple	IIIC	2: MODERATE DIFF	SEROUS	NA	CR	OPTIMAL	NA	42.4262	38.9836	LIVING	25.5738	22.1311	PROGRESS	HIGH	PACLItaxel CARBOplatin	(5.5,6.5]	(104,105]
RPCI-0199	2011	66.2	Ovary	IIIC	3: POOR DIFF	SEROUS	Sensitive	CR	OPTIMAL	R1	40.5902	36.6557	LIVING	40.5902	36.6557	NOEVENT	HIGH	PACLItaxel CARBOplatin	(5.5,6.5]	(105,134]
RPCI-1734	2011	81.22	Ovary	IIIC	1: WELL DIFF	SEROUS	NA	NA	OPTIMAL	R0	40.7213	37.0492	DECEASED	13.9672	10.2951	DECEASED	HIGH	PACLItaxel CARBOplatin	(5.5,6.5]	(105,134]
RPCI-1071	2011	68.29	Ovary	IIIC	2: MODERATE DIFF	SEROUS	NA	NA	SUB	R2	43.1148	33.0164	LIVING	24.0328	13.9344	PROGRESS	HIGH	PACLItaxel CARBOplatin	(6.5,Inf]	(134,Inf]
RPCI-1727	2011	58.16	Primary Peritoneal	IIIC	3: POOR DIFF	SEROUS	Sensitive	SD	OPTIMAL	R1	24.9836	16.459	DECEASED	11.6066	3.08197	DECEASED	HIGH	PACLItaxel CARBOplatin Gemcitabine	(6.5,Inf]	(134,Inf]
RPCI-1673	2011	62.78	Primary Peritoneal	IIIC	3: POOR DIFF	SEROUS	NA	NA	OPTIMAL	R1	15.7705	11.8689	DECEASED	15.7705	11.8689	DECEASED	HIGH	PACLItaxel CARBOplatin	(5.5,6.5]	(105,134]
RPCI-0081	2011	65.64	Ovary	IIIC	3: POOR DIFF	SEROUS	NA	PD	OPTIMAL	R1	47.2459	41.5082	LIVING	47.2459	41.5082	PROGRESS	HIGH	PACLItaxel CARBOplatin	(6.5,Inf]	(134,Inf]
RPCI-1748	2011	44.09	Multiple	IIIC	1: WELL DIFF	SEROUS	NA	CR	OPTIMAL	NA	40.1967	36.3279	LIVING	15.9016	12.0328	PROGRESS	HIGH	PACLItaxel CARBOplatin	(5.5,6.5]	(105,134]
RPCI-1688	2011	68.92	Ovary	IIIC	3: POOR DIFF	SEROUS	NA	NA	OPTIMAL	R1	40.0328	36.1311	LIVING	36.2623	32.3607	NOEVENT	HIGH	PACLItaxel CARBOplatin	(5.5,6.5]	(105,134]
RPCI-1738	2011	38.14	Ovary	IIIC	3: POOR DIFF	SEROUS	Resistant	CR	OPTIMAL	R1	19.2459	15.3443	DECEASED	8.45902	4.55738	DECEASED	HIGH	PACLItaxel CARBOplatin	(5.5,6.5]	(105,134]
RPCI-1749	2011	64.79	Ovary	IIIC	3: POOR DIFF	SEROUS	NA	NA	OPTIMAL	R1	38.0656	36	LIVING	9.44262	7.37705	PROGRESS	HIGH	PACLItaxel CARBOplatin	[0,5.5]	[-1,104]
RPCI-1750	2012	76.53	Ovary	IIIC	3: POOR DIFF	SEROUS	NA	NA	OPTIMAL	R0	36.9836	36.2951	LIVING	11.2459	10.5574	NOEVENT	HIGH	CARBOplatin PACLItaxel	[0,5.5]	[-1,104]
RPCI-1752	2012	72.89	Ovary	IIIC	3: POOR DIFF	SEROUS	Sensitive	CR	OPTIMAL	R1	35.3115	31.8689	LIVING	13.7377	10.2951	PROGRESS	HIGH	PACLItaxel CARBOplatin	(5.5,6.5]	(104,105]
RPCI-1074	2012	69.41	Ovary	IIIC	NA	OTHER	NA	NA	SUB	R2	34.918	31.3443	LIVING	34.918	31.3443	NOEVENT	HIGH	PACLItaxel CARBOplatin	(5.5,6.5]	(105,134]
RPCI-0085	2012	57.78	Multiple	IIIC	3: POOR DIFF	SEROUS	NA	SD	OPTIMAL	NA	33.5738	30	LIVING	22.7869	19.2131	NOEVENT	HIGH	PACLItaxel CARBOplatin	(5.5,6.5]	(105,134]
RPCI-1668	2012	68.02	Ovary	IIIC	1: WELL DIFF	SEROUS	Sensitive	SD	OPTIMAL	R0	20.6557	7.80328	DECEASED	20.6557	7.80328	DECEASED	HIGH	PACLItaxel CARBOplatin Gemcitabine CISplatin Topotecan Bevacizumab	(6.5,Inf]	(134,Inf]
RPCI-0160	2012	61.78	Ovary	IIIC	3: POOR DIFF	SEROUS	NA	NA	OPTIMAL	R0	29.5738	26.1311	LIVING	29.5738	26.1311	NOEVENT	HIGH	PACLItaxel CARBOplatin	(5.5,6.5]	(104,105]
RPCI-1692	2013	65.34	Primary Peritoneal	IIIC	3: POOR DIFF	SEROUS	Sensitive	CR	OPTIMAL	R1	22.7541	19.3115	LIVING	22.7541	19.3115	PROGRESS	HIGH	PACLItaxel CARBOplatin	(5.5,6.5]	(104,105]
RPCI-1050	2013	51.27	Fallopian	IIIC	3: POOR DIFF	SEROUS	Refractory	NA	OPTIMAL	R1	4.95082	1.5082	LIVING	4.95082	1.5082	PROGRESS	HIGH	PACLItaxel CARBOplatin	(5.5,6.5]	(104,105]
RPCI-1073	2012	56.36	Ovary	IIIC	2: MODERATE DIFF	Mixed	NA	NA	SUB	R2	30.1967	26.8197	DECEASED	12.9508	9.57377	DECEASED	HIGH	PACLItaxel CARBOplatin CISplatin	[0,5.5]	[-1,104]
RPCI-0892	2012	59.84	Fallopian	IIIC	1: WELL DIFF	SEROUS	Sensitive	NA	SUB	R2	28.2295	26.7213	LIVING	28.2295	26.7213	NOEVENT	HIGH	PACLItaxel CARBOplatin	[0,5.5]	[-1,104]
RPCI-1502	2015	58.74	Primary Peritoneal	IIIC	3: POOR DIFF	SEROUS	Sensitive	NA	NA	NA	2.81967	NA	LIVING	2.81967	NA	NOEVENT	HIGH	PACLItaxel CARBOplatin Bevacizumab	(5.5,6.5]	(104,105]
RPCI-0777	2012	62.51	Primary Peritoneal	IIIC	2: MODERATE DIFF	SEROUS	Resistant	SD	OPTIMAL	R1	26.7541	23.8033	LIVING	26.7541	23.8033	PROGRESS	HIGH	PACLItaxel CARBOplatin DOCEtaxel	[0,5.5]	[-1,104]
RPCI-1756	2013	52.32	Ovary	IIIC	3: POOR DIFF	SEROUS	Resistant	SD	OPTIMAL	R1	23.3443	19.2131	DECEASED	23.3443	19.2131	DECEASED	HIGH	PACLItaxel CARBOplatin	(5.5,6.5]	(105,134]
RPCI-0751	NA	75.75	Ovary	IIIC	3: POOR DIFF	SEROUS	Refractory	SD	OPTIMAL	R1	19.5082	16.5574	LIVING	19.5082	16.5574	NOEVENT	HIGH	PACLItaxel CARBOplatin DOCEtaxel	(5.5,6.5]	[-1,104]
RPCI-1754	2013	64.53	Ovary	IIIC	2: MODERATE DIFF	SEROUS	Refractory	PD	OPTIMAL	R1	24.623	18.6557	LIVING	24.623	18.6557	PROGRESS	HIGH	CARBOplatin PACLItaxel DOXOrubicin	(6.5,Inf]	(134,Inf]
RPCI-0055	2013	56.55	Ovary	IIIC	3: POOR DIFF	SEROUS	Resistant	SD	OPTIMAL	R1	23.6393	21.1148	LIVING	23.6393	21.1148	NOEVENT	HIGH	PACLItaxel CARBOplatin	[0,5.5]	[-1,104]
RPCI-1250	NA	66.99	Primary Peritoneal	IIIC	4: UNDIFFERENTIATED	SEROUS	Sensitive	NA	OPTIMAL	R0	5.83607	4.45902	LIVING	5.83607	4.45902	PROGRESS	HIGH	PACLItaxel CARBOplatin	[0,5.5]	[-1,104]
RPCI-1994	2009	53	Ovary	IIIC	3: POOR DIFF	SEROUS	NA	NA	NA	NA	70.8197	58.623	DECEASED	24.0328	11.8361	DECEASED	HIGH	CARBOplatin PACLItaxel OXALIplatin DOCEtaxel Bevacizumab Topotecan	(6.5,Inf]	(134,Inf]
RPCI-1758	2013	67.82	Primary Peritoneal	IIIC	3: POOR DIFF	SEROUS	Refractory	PD	OPTIMAL	R1	19.082	15.6393	LIVING	19.082	15.6393	PROGRESS	HIGH	PACLItaxel CARBOplatin	(5.5,6.5]	(104,105]
RPCI-1013	2013	57.97	Fallopian	IIIC	3: POOR DIFF	SEROUS	Sensitive	NA	OPTIMAL	R1	5.47541	1.34426	LIVING	5.47541	1.34426	PROGRESS	HIGH	PACLItaxel CARBOplatin	(5.5,6.5]	(105,134]
RPCI-0991	2013	77.4	Ovary	IIIC	3: POOR DIFF	SEROUS	Sensitive	NA	OPTIMAL	R1	8.22951	3.86885	LIVING	8.22951	3.86885	NOEVENT	HIGH	PACLItaxel CARBOplatin	(5.5,6.5]	(105,134]
RPCI-1030	2013	53.94	Ovary	IIIC	3: POOR DIFF	SEROUS	Sensitive	NA	OPTIMAL	R1	4.81967	1.37705	LIVING	4.81967	1.37705	NOEVENT	HIGH	PACLItaxel CARBOplatin	(5.5,6.5]	(104,105]
RPCI-1411	2014	51.7	Ovary	IIIC	3: POOR DIFF	SEROUS	Sensitive	CR	NA	NA	16.5902	15.2131	LIVING	15.2131	13.8361	PROGRESS	HIGH	DOCEtaxel CARBOplatin	[0,5.5]	[-1,104]
RPCI-1504	2015	61.97	Primary Peritoneal	IIIC	3: POOR DIFF	SEROUS	Sensitive	NA	OPTIMAL	NA	6.09836	4	LIVING	6.09836	4	NOEVENT	HIGH	PACLItaxel CARBOplatin	[0,5.5]	[-1,104]
RPCI-1496	2014	58.3	Ovary	IIIC	3: POOR DIFF	SEROUS	Sensitive	CR	OPTIMAL	NA	9.67213	8.29508	LIVING	9.67213	8.29508	NOEVENT	HIGH	PACLItaxel CARBOplatin DOCEtaxel	[0,5.5]	[-1,104]
RPCI-1497	2014	71.81	Ovary	IIIC	3: POOR DIFF	SEROUS	Sensitive	NA	OPTIMAL	NA	10.3607	8.52459	LIVING	10.3607	8.52459	PROGRESS	HIGH	CARBOplatin PACLItaxel	[0,5.5]	[-1,104]
RPCI-1494	2015	54.79	Ovary	IIIC	3: POOR DIFF	SEROUS	Sensitive	NA	SUB	NA	7.14754	3.47541	LIVING	7.14754	3.47541	NOEVENT	HIGH	PACLItaxel CARBOplatin DOCEtaxel	(5.5,6.5]	(105,134]
RPCI-1493	2015	60.44	Ovary	IIIC	3: POOR DIFF	SEROUS	NA	PD	OPTIMAL	NA	6.19672	NA	LIVING	6.19672	NA	PROGRESS	HIGH	PACLItaxel DOCEtaxel CARBOplatin Gemcitabine Bevacizumab	(6.5,Inf]	(134,Inf]
RPCI-1495	2015	56.1	Ovary	IIIC	3: POOR DIFF	SEROUS	Sensitive	CR	OPTIMAL	NA	7.18033	6.7541	LIVING	7.18033	6.7541	PROGRESS	HIGH	PACLItaxel CARBOplatin	[0,5.5]	[-1,104]
RPCI-2138	2015	71	Ovary	IIIC	3: POOR DIFF	SEROUS	NA	PD	OPTIMAL	NA	7.77049	NA	DECEASED	6.13115	NA	DECEASED	HIGH	PACLItaxel CARBOplatin DOCEtaxel Bevacizumab Gemcitabine	(6.5,Inf]	(134,Inf]
RPCI-1489	2015	37.51	Ovary	IIIC	3: POOR DIFF	SEROUS	Sensitive	NA	NA	NA	5.11475	1.67213	LIVING	5.11475	1.67213	PROGRESS	HIGH	PACLItaxel CARBOplatin	(5.5,6.5]	(104,105]
RPCI-1095	2015	76.21	Ovary	IIIC	3: POOR DIFF	SEROUS	Sensitive	CR	SUB	R2	0.95082	NA	LIVING	0.95082	NA	PROGRESS	HIGH	CARBOplatin PACLItaxel	(5.5,6.5]	(105,134]
RPCI-1492	2015	57.29	Ovary	IIIC	3: POOR DIFF	SEROUS	Sensitive	NA	OPTIMAL	NA	5.57377	1.83607	LIVING	5.57377	1.83607	NOEVENT	HIGH	PACLItaxel CARBOplatin	(5.5,6.5]	(105,134]
RPCI-1491	2015	63.2	Ovary	IIIC	3: POOR DIFF	SEROUS	NA	CR	SUB	NA	5.54098	1.86885	LIVING	5.54098	1.86885	NOEVENT	HIGH	PACLItaxel CARBOplatin	(5.5,6.5]	(105,134]
RPCI-1490	2015	63.64	Ovary	IIIC	3: POOR DIFF	SEROUS	Refractory	NA	NA	NA	5.31148	1.40984	LIVING	5.31148	1.40984	PROGRESS	HIGH	PACLItaxel CARBOplatin DOCEtaxel	(5.5,6.5]	(105,134]
RPCI-1488	2015	47.13	Ovary	IIIC	3: POOR DIFF	SEROUS	Sensitive	NA	OPTIMAL	NA	4.16393	0.262295	LIVING	4.16393	0.262295	NOEVENT	HIGH	PACLItaxel CARBOplatin	(5.5,6.5]	(105,134]
RPCI-1467	2015	79.57	Ovary	IIIC	3: POOR DIFF	Mixed	NA	SD	OPTIMAL	NA	2.55738	0.52459	DECEASED	2.55738	0.52459	DECEASED	HIGH	Mercaptopurine PACLItaxel CARBOplatin	[0,5.5]	[-1,104]
RPCI-1484	2015	66.41	Fallopian	IIIC	3: POOR DIFF	SEROUS	NA	NA	OPTIMAL	NA	2.91803	2.68852	DECEASED	1.21311	0.983607	DECEASED	HIGH	PACLItaxel CARBOplatin	[0,5.5]	[-1,104]
RPCI-1468	2014	44.46	Ovary	IIIC	3: POOR DIFF	Mixed	Sensitive	NA	NA	NA	14.5902	8.4918	LIVING	14.5902	8.4918	PROGRESS	HIGH	PACLItaxel CISplatin Nivolumab	[0,5.5]	(134,Inf]
RPCI-1318	NA	63.37	Primary Peritoneal	IV	NA	OTHER	NA	NA	NA	NA	68.1639	54.8525	DECEASED	30.4918	17.1803	DECEASED	HIGH	PACLItaxel CARBOplatin OXALIplatin DOXOrubicin	(6.5,Inf]	(134,Inf]
RPCI-1773	NA	NA	Ovary	IV	3: POOR DIFF	Clear Cell	NA	NA	NA	NA	252.885	251.738	DECEASED	252.885	251.738	DECEASED	HIGH	PACLItaxel CARBOplatin	(5.5,6.5]	[-1,104]
RPCI-1229	NA	56.63	Ovary	IV	3: POOR DIFF	SEROUS	Sensitive	CR	OPTIMAL	R0	87.1475	81.4098	DECEASED	42.4262	36.6885	DECEASED	HIGH	PACLItaxel CARBOplatin	(6.5,Inf]	(134,Inf]
RPCI-0827	2007	60.99	Ovary	IV	3: POOR DIFF	Mixed	Resistant	SD	SUB	R2	18.8525	12.6557	DECEASED	18.8525	12.6557	DECEASED	HIGH	PACLItaxel CARBOplatin	(6.5,Inf]	(134,Inf]
RPCI-1633	2007	83.86	Primary Peritoneal	IV	1: WELL DIFF	SEROUS	NA	SD	SUB	R2	3.47541	0.983607	DECEASED	0.131148	NA	DECEASED	HIGH	PACLItaxel Megestrol CARBOplatin	[0,5.5]	[-1,104]
RPCI-0039	2003	74.11	Primary Peritoneal	IV	1: WELL DIFF	SEROUS	NA	CR	OPTIMAL	R1	68.8525	63.2787	DECEASED	20.5246	14.9508	DECEASED	HIGH	PACLItaxel CARBOplatin	(6.5,Inf]	(134,Inf]
RPCI-0804	NA	56.16	Ovary	IV	3: POOR DIFF	Clear Cell	Resistant	SD	OPTIMAL	R1	17.5082	4.09836	DECEASED	16.6557	3.2459	DECEASED	HIGH	PACLItaxel CARBOplatin DOCETaxel Gemcitabine	(6.5,Inf]	(134,Inf]
RPCI-0764	2006	49.62	Primary Peritoneal	IV	3: POOR DIFF	Clear Cell	Refractory	PD	OPTIMAL	NA	12.1639	11.4754	DECEASED	12.1639	11.4754	DECEASED	HIGH	PACLItaxel CARBOplatin	[0,5.5]	[-1,104]
RPCI-0110	2006	73.18	Ovary	IV	3: POOR DIFF	SEROUS	Resistant	SD	OPTIMAL	R1	9.44262	3.01639	DECEASED	6.68852	0.262295	DECEASED	HIGH	PACLItaxel CARBOplatin Bevacizumab Placebo DOCETaxel	[0,5.5]	(134,Inf]
RPCI-0874	2005	69.1	Primary Peritoneal	IV	3: POOR DIFF	SEROUS	Sensitive	CR	OPTIMAL	R1	38.2951	34.8525	DECEASED	38.2951	34.8525	DECEASED	HIGH	PACLItaxel CARBOplatin	[0,5.5]	(104,105]
RPCI-1252	NA	64.31	Primary Peritoneal	IV	2: MODERATE DIFF	OTHER	Refractory	NA	OPTIMAL	R0	19.1148	15.4426	DECEASED	19.1148	15.4426	DECEASED	HIGH	PACLItaxel CARBOplatin	(5.5,6.5]	(105,134]
RPCI-1621	2006	52.04	Ovary	IV	3: POOR DIFF	SEROUS	Resistant	SD	OPTIMAL	R1	14.4262	8.95082	DECEASED	11.7705	6.29508	DECEASED	HIGH	PACLItaxel CARBOplatin	(6.5,Inf]	(134,Inf]
RPCI-0089	2006	58.53	Ovary	IV	3: POOR DIFF	SEROUS	NA	NA	SUB	R2	3.04918	2.29508	DECEASED	3.04918	2.29508	DECEASED	HIGH	PACLItaxel CARBOplatin	[0,5.5]	[-1,104]
RPCI-0895	2006	63.21	Ovary	IV	2: MODERATE DIFF	SEROUS	Sensitive	CR	SUB	R2	90.0656	86.3934	LIVING	90.0656	86.3934	NOEVENT	HIGH	PACLItaxel CARBOplatin Bevacizumab Placebo	[0,5.5]	(105,134]
RPCI-1677	NA	52.28	Ovary	IV	3: POOR DIFF	SEROUS	Sensitive	CR	OPTIMAL	R1	50.918	47.4754	DECEASED	50.918	47.4754	DECEASED	HIGH	PACLItaxel CARBOplatin	(5.5,6.5]	(104,105]
RPCI-0806	NA	55.25	Ovary	IV	3: POOR DIFF	Mucinous	Resistant	SD	SUB	R2	33.1475	19.4426	DECEASED	33.1475	19.4426	DECEASED	HIGH	PACLItaxel CARBOplatin Gemcitabine CISplatin DOXOrubicin	(6.5,Inf]	(134,Inf]
RPCI-0188	2007	72.42	Ovary	IV	2: MODERATE DIFF	SEROUS	NA	NA	OPTIMAL	R1	8.72131	8	DECEASED	8.72131	8	DECEASED	HIGH	PACLItaxel CARBOplatin	[0,5.5]	[-1,104]
RPCI-0941	2007	44.81	Ovary	IV	3: POOR DIFF	SEROUS	Sensitive	CR	OPTIMAL	R0	59.2131	57.8361	LIVING	59.2131	57.8361	NOEVENT	HIGH	PACLItaxel CARBOplatin DOCETaxel	[0,5.5]	[-1,104]
RPCI-1323	NA	86.66	Primary Peritoneal	IV	3: POOR DIFF	OTHER	NA	NA	NA	NA	17.6393	11.4754	DECEASED	17.6393	11.4754	DECEASED	HIGH	DOCETaxel CARBOplatin	(6.5,Inf]	(134,Inf]
RPCI-1675	2009	82.52	Ovary	IV	3: POOR DIFF	SEROUS	NA	PD	OPTIMAL	R1	12.7541	10.0328	DECEASED	7.57377	4.85246	DECEASED	HIGH	CARBOplatin PACLItaxel	[0,5.5]	[-1,104]
RPCI-0122	2009	71.52	Ovary	IV	3: POOR DIFF	SEROUS	NA	NA	SUB	R2	6.81967	3.57377	DECEASED	6.81967	3.57377	DECEASED	HIGH	PACLItaxel CARBOplatin Megestrol Gemcitabine	[0,5.5]	[-1,104]
RPCI-0013	2009	80.35	Ovary	IV	3: POOR DIFF	SEROUS	Sensitive	CR	OPTIMAL	R0	64.918	61.4754	DECEASED	62.1311	58.6885	DECEASED	HIGH	PACLItaxel CARBOplatin	(5.5,6.5]	(104,105]
RPCI-1104	NA	60.04	Ovary	IV	1: WELL DIFF	Mucinous	NA	NA	SUB	R2	8.03279	6.68852	DECEASED	8.03279	6.68852	DECEASED	HIGH	PACLItaxel CARBOplatin	[0,5.5]	[-1,104]
RPCI-0194	2009	79.97	Ovary	IV	3: POOR DIFF	Endometrioid	Resistant	CR	OPTIMAL	R1	26.8852	22.9836	DECEASED	9.44262	5.54098	DECEASED	HIGH	PACLItaxel CARBOplatin	(5.5,6.5]	(105,134]
RPCI-1370	NA	71.71	Primary Peritoneal	IV	3: POOR DIFF	OTHER	NA	NA	NA	NA	1.80328	0.295082	DECEASED	1.80328	0.295082	DECEASED	HIGH	PACLItaxel CARBOplatin	[0,5.5]	[-1,104]
RPCI-0012	2010	68.53	Ovary	IV	1: WELL DIFF	SEROUS	Sensitive	CR	OPTIMAL	R1	57.1148	55.0492	LIVING	57.1148	55.0492	NOEVENT	HIGH	PACLItaxel CARBOplatin	[0,5.5]	[-1,104]
RPCI-1719	2009	41.28	Ovary	IV	3: POOR DIFF	SEROUS	Resistant	SD	OPTIMAL	R0	22.1639	18.2623	DECEASED	22.1639	18.2623	DECEASED	HIGH	PACLItaxel CARBOplatin PACLItaxel	(5.5,6.5]	(105,134]
RPCI-1671	2009	62.45	Ovary	IV	3: POOR DIFF	SEROUS	Sensitive	CR	SUB	R2	44.0328	40.5902	DECEASED	11.7377	8.29508	DECEASED	HIGH	CARBOplatin PACLItaxel	(5.5,6.5]	(104,105]
RPCI-1746	2010	49.35	Ovary	IV	3: POOR DIFF	Mixed	NA	NA	OPTIMAL	R1	49.7377	42.8525	LIVING	17.8361	10.9508	PROGRESS	HIGH	PACLItaxel CARBOplatin Bevacizumab	(5.5,6.5]	(134,Inf]
RPCI-0102	2010	65.55	Multiple	IV	3: POOR DIFF	SEROUS	NA	CR	SUB	NA	55.3115	53.0164	DECEASED	15.3115	13.0164	DECEASED	HIGH	PACLItaxel CARBOplatin	[0,5.5]	[-1,104]
RPCI-0023	2010	60.59	Ovary	IV	3: POOR DIFF	SEROUS	Sensitive	CR	SUB	R2	17.9016	17.2459	DECEASED	17.9016	17.2459	DECEASED	HIGH	PACLItaxel CARBOplatin	[0,5.5]	[-1,104]
RPCI-1737	2010	76.27	Primary Peritoneal	IV	2: MODERATE DIFF	SEROUS	Refractory	PD	OPTIMAL	R1	9.11475	5.57377	DECEASED	9.11475	5.57377	DECEASED	HIGH	PACLItaxel CARBOplatin	(5.5,6.5]	(105,134]
RPCI-1731	2010	68.06	Multiple	IV	3: POOR DIFF	SEROUS	NA	SD	OPTIMAL	NA	13.6393	10.1311	DECEASED	13.6393	10.1311	DECEASED	HIGH	PACLItaxel CARBOplatin	(5.5,6.5]	(105,134]
RPCI-1068	2010	64.7	Primary Peritoneal	IV	2: MODERATE DIFF	SEROUS	NA	NA	SUB	R2	18.3279	12.7541	DECEASED	18.3279	12.7541	DECEASED	HIGH	PACLItaxel DOCETaxel CARBOplatin	(6.5,Inf]	(134,Inf]
RPCI-0082	2011	50.74	Primary Peritoneal	IV	3: POOR DIFF	SEROUS	NA	NA	OPTIMAL	R1	48.5902	42.5574	LIVING	33.9672	27.9344	PROGRESS	HIGH	PACLItaxel CARBOplatin	(6.5,Inf]	(134,Inf]
RPCI-0924	NA	60.79	Primary Peritoneal	IV	3: POOR DIFF	OTHER	Sensitive	CR	OPTIMAL	R0	46.2623	43.377	DECEASED	21.5082	18.623	DECEASED	HIGH	CISplatin PACLItaxel CARBOplatin	(5.5,6.5]	[-1,104]
RPCI-0891	2011	54.85	Ovary	IV	3: POOR DIFF	SEROUS	Sensitive	CR	SUB	R2	31.1475	24.7213	DECEASED	20.6557	14.2295	DECEASED	HIGH	PACLItaxel DOCETaxel CARBOplatin PACLItaxel	(6.5,Inf]	(134,Inf]
RPCI-1072	2011	72.08	Ovary	IV	2: MODERATE DIFF	SEROUS	NA	NA	SUB	R2	29.3115	24.918	DECEASED	29.3115	24.918	DECEASED	HIGH	PACLItaxel CARBOplatin	(5.5,6.5]	(134,Inf]
RPCI-1118	2011	75.09	Ovary	IV	2: MODERATE DIFF	Clear Cell	NA	NA	OPTIMAL	R0	10.3279	8.2623	DECEASED	10.3279	8.2623	DECEASED	HIGH	PACLItaxel CARBOplatin DOCETaxel	[0,5.5]	[-1,104]
RPCI-0090	2011	62.85	Ovary	IV	4: UNDIFFERENTIATED	SEROUS	Resistant	SD	SUB	R2	15.1148	11.2131	DECEASED	10.7541	6.85246	DECEASED	HIGH	PACLItaxel CARBOplatin	(5.5,6.5]	(105,134]
RPCI-1075	2013	59.36	Ovary	IV	3: POOR DIFF	SEROUS	NA	CR	SUB	R2	17.0492	13.6066	LIVING	17.0492	13.6066	PROGRESS	HIGH	PACLItaxel CARBOplatin DOCEtaxel PACLItaxel	(5.5,6.5]	(104,105]
RPCI-0748	2013	80.91	Primary Peritoneal	IV	3: POOR DIFF	SEROUS	Refractory	SD	OPTIMAL	R1	19.4426	16.6557	DECEASED	19.4426	16.6557	DECEASED	HIGH	PACLItaxel CARBOplatin	[0,5.5]	[-1,104]
RPCI-1755	2013	59.83	Ovary	IV	3: POOR DIFF	SEROUS	Resistant	SD	SUB	R2	22.2951	19.082	LIVING	22.2951	19.082	NOEVENT	HIGH	PACLItaxel CARBOplatin	(5.5,6.5]	[-1,104]
RPCI-0747	2013	69.67	Fallopian	IV	3: POOR DIFF	SEROUS	Refractory	PD	OPTIMAL	R1	7.18033	2.88525	DECEASED	7.18033	2.88525	DECEASED	HIGH	PACLItaxel CARBOplatin DOCEtaxel	(5.5,6.5]	(105,134]
RPCI-1656	2013	59.18	Fallopian	IV	1: WELL DIFF	OTHER	Resistant	CR	OPTIMAL	R1	18.2623	16.8852	DECEASED	9.21311	7.83607	DECEASED	HIGH	PACLItaxel CARBOplatin	[0,5.5]	[-1,104]
RPCI-1035	2013	76.88	Ovary	IV	3: POOR DIFF	SEROUS	Sensitive	NA	OPTIMAL	R1	7.11475	5.7377	LIVING	7.11475	5.7377	PROGRESS	HIGH	PACLItaxel CARBOplatin	[0,5.5]	[-1,104]
RPCI-0987	2013	52.41	Ovary	IV	3: POOR DIFF	Mixed	Refractory	NA	OPTIMAL	R1	4.4918	NA	LIVING	4.4918	NA	PROGRESS	HIGH	PACLItaxel CARBOplatin	(6.5,Inf]	(134,Inf]
RPCI-2032	NA	NA	Ovary	IV	3: POOR DIFF	SEROUS	NA	NA	NA	NA	20.7213	17.7377	DECEASED	12.918	9.93443	DECEASED	HIGH	PACLItaxel CARBOplatin	[0,5.5]	[-1,104]
RPCI-2139	NA	NA	Ovary	IV	NA	SEROUS	NA	NA	NA	NA	20.2295	13.8033	LIVING	3.34426	NA	PROGRESS	HIGH	DOCEtaxel CARBOplatin Bevacizumab DOXOrubicin	(5.5,6.5]	(134,Inf]
RPCI-1508	2015	60.54	Primary Peritoneal	IV	3: POOR DIFF	SEROUS	Resistant	NA	SUB	NA	3.14754	1.27869	LIVING	3.14754	1.27869	PROGRESS	HIGH	PACLItaxel CARBOplatin	[0,5.5]	[-1,104]
RPCI-1771	NA	NA	Ovary	NA	3: POOR DIFF	SEROUS	NA	NA	NA	NA	264	262.557	DECEASED	264	262.557	DECEASED	NA	PACLItaxel CARBOplatin	[0,5.5]	[-1,104]
RPCI-1690	2012	66.61	Ovary	NA	2: MODERATE DIFF	OTHER	NA	NA	OPTIMAL	NA	31.4426	28	DECEASED	22.8197	19.377	DECEASED	NA	PACLItaxel CARBOplatin	(5.5,6.5]	(104,105]
RPCI-0543	NA	70.81	Multiple	NA	NA	SEROUS	NA	NA	NA	NA	141.803	133.082	DECEASED	23.541	14.8197	DECEASED	NA	PACLItaxel CARBOplatin DOCETaxel Gemcitabine CISplatin	(6.5,Inf]	(134,Inf]
RPCI-1514	NA	55.98	Ovary	NA	1: WELL DIFF	OTHER	NA	CR	NA	NA	175.279	174.525	DECEASED	97.377	96.623	DECEASED	NA	PACLItaxel CARBOplatin	[0,5.5]	[-1,104]
RPCI-1655	NA	55.52	Ovary	NA	NA	SEROUS	NA	NA	NA	NA	121.902	114.098	DECEASED	86	78.1967	DECEASED	NA	PACLItaxel CARBOplatin	(6.5,Inf]	(134,Inf]
RPCI-1601	2014	52.75	Ovary	NA	NA	NA	Sensitive	NA	OPTIMAL	NA	5.08197	3.44262	LIVING	5.08197	3.44262	NOEVENT	NA	PACLItaxel CARBOplatin PACLItaxel	[0,5.5]	[-1,104]
RPCI-0073	2004	79.75	Ovary	NA	3: POOR DIFF	SEROUS	NA	NA	SUB	NA	124.164	123.475	LIVING	124.164	123.475	NOEVENT	NA	PACLItaxel CARBOplatin	[0,5.5]	[-1,104]
RPCI-0699	2005	69.08	Multiple	NA	2: MODERATE DIFF	SEROUS	NA	CR	OPTIMAL	NA	42.5246	32.623	DECEASED	42.5246	32.623	DECEASED	NA	Topotecan PACLItaxel CARBOplatin	[0,5.5]	(134,Inf]
RPCI-0907	2005	37.48	Ovary	NA	3: POOR DIFF	SEROUS	Sensitive	CR	OPTIMAL	R0	111.738	108.066	LIVING	66.0984	62.4262	PROGRESS	NA	PACLItaxel CARBOplatin	[0,5.5]	(105,134]
RPCI-1358	2011	48.28	Ovary	NA	3: POOR DIFF	Mixed	NA	NA	SUB	NA	16	13.7049	DECEASED	13.9344	11.6393	DECEASED	NA	CARBOplatin PACLItaxel Amifostine	[0,5.5]	[-1,104]
RPCI-0776	NA	43.4	Ovary	NA	2: MODERATE DIFF	Clear Cell	Resistant	SD	OPTIMAL	R1	73.082	69.541	DECEASED	5.96721	2.42623	DECEASED	NA	PACLItaxel CARBOplatin	[0,5.5]	(105,134]
RPCI-0970	2006	56.36	Primary Peritoneal	NA	3: POOR DIFF	SEROUS	Sensitive	CR	NA	NA	22.0656	14.7541	DECEASED	22.0656	14.7541	DECEASED	NA	PACLItaxel CARBOplatin	(6.5,Inf]	(134,Inf]
RPCI-1327	NA	59.17	Ovary	NA	3: POOR DIFF	SEROUS	NA	NA	NA	NA	93.5738	90.1311	LIVING	93.5738	90.1311	NOEVENT	NA	PACLItaxel CARBOplatin	(5.5,6.5]	(104,105]
RPCI-1845	NA	NA	Metastatic	NA	3: POOR DIFF	NA	NA	NA	NA	NA	12.5574	5.93443	LIVING	12.5574	5.93443	PROGRESS	NA	PACLItaxel CARBOplatin Gemcitabine	(6.5,Inf]	(134,Inf]
RPCI-1697	NA	69.33	Ovary	NA	4: UNDIFFERENTIATED	SEROUS	NA	NA	NA	NA	22.2951	18.8525	DECEASED	13.1148	9.67213	DECEASED	NA	CARBOplatin PACLItaxel	(5.5,6.5]	(104,105]
RPCI-0542	NA	44.6	Multiple	NA	4: UNDIFFERENTIATED	NA	NA	NA	NA	NA	20	18.3934	DECEASED	20	18.3934	DECEASED	NA	PACLItaxel CARBOplatin	[0,5.5]	[-1,104]
RPCI-0541	NA	66.81	Multiple	NA	3: POOR DIFF	NA	NA	NA	NA	NA	24.1311	20.6885	DECEASED	24.1311	20.6885	DECEASED	NA	PACLItaxel CARBOplatin	(5.5,6.5]	(104,105]
RPCI-1856	NA	NA	Ovary	NA	3: POOR DIFF	NA	NA	NA	NA	NA	19.6393	15.5082	LIVING	16.3934	12.2623	PROGRESS	NA	PACLItaxel CISplatin	(5.5,6.5]	(105,134]
RPCI-1339	NA	54.42	Ovary	NA	3: POOR DIFF	Mixed	NA	NA	NA	NA	30.0984	27.3443	LIVING	13.2131	10.459	NOEVENT	NA	PACLItaxel CARBOplatin	[0,5.5]	[-1,104]
RPCI-1335	NA	23.46	Ovary	NA	3: POOR DIFF	SEROUS	NA	NA	NA	NA	28.7213	23.2459	LIVING	28.7213	23.2459	PROGRESS	NA	PACLItaxel CISplatin	(6.5,Inf]	(134,Inf]
RPCI-0546	NA	58.09	Multiple	NA	NA	Mucinous	NA	NA	NA	NA	65.8689	62.4262	LIVING	65.8689	62.4262	NOEVENT	NA	PACLItaxel CARBOplatin	(5.5,6.5]	(104,105]
RPCI-0922	NA	79.08	Primary Peritoneal	NA	NA	SEROUS	Sensitive	CR	OPTIMAL	R0	68.7213	63.9016	LIVING	68.7213	63.9016	NOEVENT	NA	PACLItaxel CARBOplatin	(6.5,Inf]	(134,Inf]
RPCI-1369	NA	68.17	Ovary	NA	NA	SEROUS	NA	NA	NA	NA	37.6721	37.2131	LIVING	37.6721	37.2131	PROGRESS	NA	Megestrol CISplatin PACLItaxel CARBOplatin	[0,5.5]	[-1,104]
RPCI-1373	NA	70.62	Primary Peritoneal	NA	NA	NA	NA	NA	NA	NA	7.7377	4.29508	DECEASED	7.7377	4.29508	DECEASED	NA	PACLItaxel CARBOplatin	(5.5,6.5]	(104,105]
RPCI-1345	NA	88.47	Ovary	NA	3: POOR DIFF	SEROUS	NA	NA	NA	NA	37.5738	31.1475	DECEASED	37.5738	31.1475	DECEASED	NA	PACLItaxel CARBOplatin	(6.5,Inf]	(134,Inf]
RPCI-1393	NA	56.03	Fallopian	NA	NA	NA	NA	NA	NA	NA	36	33.9344	LIVING	36	33.9344	NOEVENT	NA	PACLItaxel CARBOplatin	[0,5.5]	[-1,104]
RPCI-0921	NA	36.84	Ovary	NA	3: POOR DIFF	SEROUS	Sensitive	CR	OPTIMAL	R0	56.0984	52.6557	LIVING	56.0984	52.6557	NOEVENT	NA	PACLItaxel CARBOplatin	(5.5,6.5]	(104,105]
RPCI-1889	NA	NA	Ovary	NA	2: MODERATE DIFF	NA	NA	NA	NA	NA	4.62295	2.09836	DECEASED	NA	NA	DECEASED	NA	PACLItaxel CARBOplatin	[0,5.5]	[-1,104]
RPCI-1350	2010	40.17	Ovary	NA	NA	SEROUS	NA	NA	SUB	NA	51.1803	50.5902	LIVING	51.1803	50.5902	NOEVENT	NA	PACLItaxel CARBOplatin	[0,5.5]	[-1,104]
RPCI-1356	NA	64.53	Ovary	NA	3: POOR DIFF	OTHER	NA	NA	NA	NA	3.2459	2.39344	DECEASED	3.2459	2.39344	DECEASED	NA	PACLItaxel CARBOplatin	[0,5.5]	[-1,104]
RPCI-0840	NA	59.42	Primary Peritoneal	NA	3: POOR DIFF	SEROUS	Resistant	SD	NA	NA	28.2623	24.8197	DECEASED	28.2623	24.8197	DECEASED	NA	PACLItaxel CARBOplatin	(5.5,6.5]	(104,105]
RPCI-1372	NA	85.88	Primary Peritoneal	NA	3: POOR DIFF	NA	NA	NA	NA	NA	12.8197	11.7705	DECEASED	12.8197	11.7705	DECEASED	NA	CISplatin PACLItaxel Megestrol	[0,5.5]	[-1,104]
RPCI-1256	2010	73.32	Primary Peritoneal	NA	3: POOR DIFF	NA	NA	NA	SUB	NOS	24.5246	21.6721	DECEASED	24.5246	21.6721	DECEASED	NA	CISplatin PACLItaxel CARBOplatin	(6.5,Inf]	[-1,104]
RPCI-1390	NA	56.76	Ovary	NA	3: POOR DIFF	OTHER	NA	NA	NA	NA	66.0984	44.9836	LIVING	66.0984	44.9836	PROGRESS	NA	Bevacizumab PACLItaxel CARBOplatin DOCEtaxel	(6.5,Inf]	(134,Inf]
RPCI-1365	NA	55.48	Ovary	NA	1: WELL DIFF	SEROUS	NA	NA	NA	NA	20.459	19.7705	DECEASED	4.7541	4.06557	DECEASED	NA	PACLItaxel CARBOplatin	[0,5.5]	[-1,104]
RPCI-1112	2010	54.86	Ovary	NA	3: POOR DIFF	Endometrioid	NA	NA	OPTIMAL	R0	48.9508	47.5738	LIVING	48.9508	47.5738	NOEVENT	NA	PACLItaxel CARBOplatin	[0,5.5]	[-1,104]
RPCI-1915	NA	NA	Metastatic	NA	2: MODERATE DIFF	NA	NA	NA	NA	NA	51.5738	48.623	DECEASED	51.5738	48.623	DECEASED	NA	CISplatin Etoposide Inj PACLItaxel CARBOplatin Bevacizumab	[0,5.5]	[-1,104]
RPCI-0056	NA	77.41	Fallopian	NA	3: POOR DIFF	NA	NA	NA	NA	NA	50.4262	44.6885	DECEASED	13.7377	8	DECEASED	NA	DOCETaxel Gemcitabine CARBOplatin	(5.5,6.5]	(134,Inf]
RPCI-1925	NA	NA	Ovary	NA	NA	NA	NA	NA	NA	NA	6.4918	0.983607	DECEASED	6.4918	0.983607	DECEASED	NA	PACLItaxel CARBOplatin DOCEtaxel	(6.5,Inf]	(134,Inf]
RPCI-1303	NA	18.76	Ovary	NA	NA	SEROUS	NA	NA	NA	NA	581.213	579.705	DECEASED	581.213	579.705	DECEASED	NA	PACLItaxel CARBOplatin	[0,5.5]	[-1,104]
RPCI-2156	2015	60	Ovary	NA	NA	SEROUS	NA	CR	NA	NA	4.42623	0.754098	LIVING	4.42623	0.754098	NOEVENT	NA	PACLItaxel CARBOplatin	(5.5,6.5]	(105,134]
RPCI-0678	NA	NA	Metastatic	NA	NA	NA	NA	NA	NA	NA	NA	NA	DECEASED	NA	NA	DECEASED	NA	PACLItaxel CARBOplatin	[0,5.5]	[-1,104]
RPCI-1301	2011	64.17	Ovary	NA	3: POOR DIFF	Endometrioid	Sensitive	NA	NA	NA	35.8689	32.4262	LIVING	35.8689	32.4262	NOEVENT	NA	PACLItaxel CARBOplatin	(5.5,6.5]	(104,105]
RPCI-0683	NA	NA	Metastatic	NA	NA	NA	NA	NA	NA	NA	NA	NA	DECEASED	NA	NA	DECEASED	NA	Cetuximab PACLItaxel CARBOplatin	(5.5,6.5]	[-1,104]
RPCI-1722	NA	66.67	Ovary	NA	NA	OTHER	NA	NA	NA	NA	46.4918	45.082	DECEASED	28.2295	26.8197	DECEASED	NA	PACLItaxel CARBOplatin	[0,5.5]	[-1,104]
RPCI-1382	NA	84.75	Ovary	NA	3: POOR DIFF	OTHER	NA	NA	NA	NA	7.67213	1.11475	DECEASED	7.67213	1.11475	DECEASED	NA	PACLItaxel CARBOplatin	(6.5,Inf]	(134,Inf]
RPCI-1385	NA	48.29	Ovary	NA	3: POOR DIFF	SEROUS	NA	NA	NA	NA	32.6885	29.2459	LIVING	32.6885	29.2459	NOEVENT	NA	PACLItaxel CARBOplatin	(5.5,6.5]	(104,105]
RPCI-1717	NA	54.11	Ovary	NA	3: POOR DIFF	SEROUS	NA	NA	NA	NA	20.4918	18.4262	DECEASED	20.4918	18.4262	DECEASED	NA	PACLItaxel CARBOplatin	[0,5.5]	[-1,104]
RPCI-0553	NA	61.26	Multiple	NA	2: MODERATE DIFF	Endometrioid	NA	NA	NA	NA	31.8689	29.8033	LIVING	31.8689	29.8033	NOEVENT	NA	PACLItaxel CARBOplatin	[0,5.5]	[-1,104]
RPCI-1368	NA	52.61	Ovary	NA	NA	SEROUS	NA	NA	NA	NA	35.1148	33.0492	LIVING	35.1148	33.0492	PROGRESS	NA	DOCEtaxel CARBOplatin	[0,5.5]	[-1,104]
RPCI-1392	2012	46.94	Fallopian	NA	2: MODERATE DIFF	NA	NA	NA	NA	NA	32.918	24.4262	LIVING	25.8033	17.3115	NOEVENT	NA	CARBOplatin PACLItaxel CISplatin	(6.5,Inf]	(134,Inf]
RPCI-0086	2012	70.84	Ovary	NA	NA	SEROUS	NA	NA	OPTIMAL	NA	31.0164	27.5738	LIVING	21.6066	18.1639	PROGRESS	NA	PACLItaxel CARBOplatin	(5.5,6.5]	(104,105]
RPCI-1381	NA	67.16	Ovary	NA	3: POOR DIFF	Mucinous	NA	NA	NA	NA	27.8361	24.3934	LIVING	27.8361	24.3934	NOEVENT	NA	PACLItaxel CARBOplatin	(5.5,6.5]	(104,105]
RPCI-1391	NA	65.56	Fallopian	NA	1: WELL DIFF	NA	NA	NA	NA	NA	2.72131	1.34426	DECEASED	2.72131	1.34426	DECEASED	NA	Megestrol CARBOplatin PACLItaxel	[0,5.5]	[-1,104]
RPCI-1689	2012	48.73	Ovary	NA	NA	Mucinous	NA	NA	SUB	NA	30.9836	27.541	LIVING	30.9836	27.541	NOEVENT	NA	PACLItaxel CARBOplatin	(5.5,6.5]	(104,105]
RPCI-1378	2012	65.67	Ovary	NA	1: WELL DIFF	Mixed	NA	CR	OPTIMAL	NA	28.8525	25.1803	LIVING	17.7049	14.0328	PROGRESS	NA	PACLItaxel CARBOplatin DOCEtaxel	(5.5,6.5]	(105,134]
RPCI-1395	2013	21.1	Ovary	NA	1: WELL DIFF	SEROUS	NA	NA	NA	NA	4.39344	2.85246	DECEASED	4.39344	2.85246	DECEASED	NA	PACLItaxel CARBOplatin	[0,5.5]	[-1,104]
RPCI-1383	NA	59.09	Ovary	NA	2: MODERATE DIFF	SEROUS	NA	NA	NA	NA	28.4262	24.7869	LIVING	28.4262	24.7869	NOEVENT	NA	PACLItaxel CARBOplatin	(5.5,6.5]	(105,134]
RPCI-1680	2012	50.9	Ovary	NA	3: POOR DIFF	SEROUS	NA	NA	OPTIMAL	NA	19.9344	5.70492	DECEASED	19.9344	5.70492	DECEASED	NA	PACLItaxel CARBOplatin Topotecan Bevacizumab DOXOrubicin	[0,5.5]	(134,Inf]
RPCI-1389	NA	51.94	Ovary	NA	3: POOR DIFF	OTHER	NA	NA	NA	NA	1.14754	0.360656	DECEASED	1.14754	0.360656	DECEASED	NA	PACLItaxel CARBOplatin	[0,5.5]	[-1,104]
RPCI-1377	NA	56.51	Ovary	NA	NA	Clear Cell	NA	NA	NA	NA	25.6066	22.1639	LIVING	25.6066	22.1639	NOEVENT	NA	PACLItaxel CARBOplatin	(5.5,6.5]	(104,105]
RPCI-1380	NA	43	Ovary	NA	NA	Mixed	NA	NA	NA	NA	25.2131	21.3115	LIVING	25.2131	21.3115	NOEVENT	NA	PACLItaxel CARBOplatin	(5.5,6.5]	(105,134]
RPCI-1409	2013	73.74	Ovary	NA	NA	OTHER	NA	NA	NA	NA	19.9672	8.95082	LIVING	19.9672	8.95082	PROGRESS	NA	CARBOplatin PACLItaxel Bevacizumab OXALIplatin Fluouracil Topotecan	(6.5,Inf]	(134,Inf]
RPCI-1396	2013	62	Ovary	NA	4: UNDIFFERENTIATED	SEROUS	NA	NA	NA	NA	19.7377	17.6066	LIVING	19.7377	17.6066	NOEVENT	NA	PACLItaxel CARBOplatin DOCEtaxel	[0,5.5]	[-1,104]
RPCI-1319	2006	59.43	Ovary	NA	3: POOR DIFF	Mixed	NA	NA	NA	NA	103.443	99.7705	LIVING	76.623	72.9508	PROGRESS	NA	PACLItaxel CARBOplatin OXALIplatin DOCEtaxel	(5.5,6.5]	(105,134]
RPCI-1402	2013	43.06	Ovary	NA	3: POOR DIFF	OTHER	NA	NA	NA	NA	22.459	18.5246	LIVING	22.459	18.5246	NOEVENT	NA	CARBOplatin PACLItaxel	(5.5,6.5]	(105,134]
RPCI-1720	2013	56.9	Ovary	NA	4: UNDIFFERENTIATED	SEROUS	NA	NA	NA	NA	23.9672	10.3279	DECEASED	23.9672	10.3279	DECEASED	NA	Gemcitabine CARBOplatin Bevacizumab DOXOrubicin Topotecan PACLItaxel	[0,5.5]	(134,Inf]
RPCI-1403	NA	75.96	Ovary	NA	3: POOR DIFF	SEROUS	NA	NA	NA	NA	10.1639	7.90164	DECEASED	10.1639	7.90164	DECEASED	NA	PACLItaxel CARBOplatin	[0,5.5]	[-1,104]
RPCI-1695	NA	74.86	Ovary	NA	3: POOR DIFF	Mixed	NA	NA	NA	NA	21.541	19.4754	LIVING	21.541	19.4754	PROGRESS	NA	PACLItaxel CARBOplatin DOCEtaxel PACLItaxel	[0,5.5]	[-1,104]
RPCI-1405	NA	56.23	Primary Peritoneal	NA	3: POOR DIFF	NA	NA	NA	NA	NA	17.6393	15.4426	LIVING	17.6393	15.4426	NOEVENT	NA	PACLItaxel CARBOplatin	[0,5.5]	[-1,104]
RPCI-1406	2013	54.67	Primary Peritoneal	NA	3: POOR DIFF	NA	NA	NA	NA	NA	19.3115	16.3279	LIVING	19.3115	16.3279	NOEVENT	NA	PACLItaxel CARBOplatin	[0,5.5]	[-1,104]
RPCI-1394	2013	43.69	Ovary	NA	3: POOR DIFF	Mixed	NA	NA	NA	NA	8.19672	7.14754	LIVING	8.19672	7.14754	NOEVENT	NA	PACLItaxel CISplatin	[0,5.5]	[-1,104]
RPCI-1397	2013	60.5	Ovary	NA	NA	SEROUS	NA	NA	SUB	NA	15.6066	11.7049	LIVING	15.6066	11.7049	NOEVENT	NA	PACLItaxel CARBOplatin	(5.5,6.5]	(105,134]
RPCI-1408	NA	52.75	Ovary	NA	3: POOR DIFF	SEROUS	NA	NA	NA	NA	16.7213	13.7049	LIVING	16.7213	13.7049	PROGRESS	NA	PACLItaxel CARBOplatin DOCEtaxel	[0,5.5]	[-1,104]
RPCI-0538	2013	54.15	Multiple	NA	1: WELL DIFF	Endometrioid	NA	NA	NA	NA	15.9344	12.4918	LIVING	15.9344	12.4918	NOEVENT	NA	PACLItaxel CARBOplatin DOCEtaxel	(5.5,6.5]	(104,105]
RPCI-0555	2013	68.22	Multiple	NA	NA	SEROUS	NA	NA	NA	NA	16.1311	12.3934	LIVING	16.1311	12.3934	NOEVENT	NA	PACLItaxel Gemcitabine CARBOplatin	(5.5,6.5]	(105,134]
RPCI-2019	NA	NA	Primary Peritoneal	NA	2: MODERATE DIFF	NA	NA	NA	NA	NA	20.623	17.1803	DECEASED	20.623	17.1803	DECEASED	NA	PACLItaxel CARBOplatin	(5.5,6.5]	(104,105]
RPCI-1571	2013	64.59	Ovary	NA	3: POOR DIFF	SEROUS	Sensitive	NA	OPTIMAL	NA	4.91803	2.85246	LIVING	4.91803	2.85246	PROGRESS	NA	PACLItaxel CARBOplatin	[0,5.5]	[-1,104]
RPCI-1404	2013	82.07	Ovary	NA	NA	SEROUS	NA	NA	NA	NA	16.4262	13.6066	LIVING	16.4262	13.6066	NOEVENT	NA	CARBOplatin PACLItaxel	[0,5.5]	[-1,104]
RPCI-1576	2014	44.87	Ovary	NA	4: UNDIFFERENTIATED	SEROUS	Sensitive	NA	OPTIMAL	NA	5.90164	2	LIVING	5.90164	2	PROGRESS	NA	PACLItaxel CARBOplatin	(5.5,6.5]	(105,134]
RPCI-1534	2014	59.99	Ovary	NA	2: MODERATE DIFF	Mixed	Resistant	NA	SUB	NA	4.81967	2.06557	LIVING	4.81967	2.06557	PROGRESS	NA	PACLItaxel CARBOplatin	[0,5.5]	[-1,104]
RPCI-1443	2014	53.43	Primary Peritoneal	NA	NA	SEROUS	Sensitive	CR	OPTIMAL	NA	4.68852	0.786885	LIVING	4.68852	0.786885	PROGRESS	NA	PACLItaxel CARBOplatin DOCEtaxel	(5.5,6.5]	(105,134]
RPCI-1596	2014	49.22	Fallopian	NA	NA	NA	Refractory	NA	OPTIMAL	NA	5.34426	3.04918	LIVING	5.34426	3.04918	NOEVENT	NA	PACLItaxel CARBOplatin	[0,5.5]	[-1,104]
RPCI-1424	2014	81.33	Ovary	NA	3: POOR DIFF	OTHER	Sensitive	CR	NA	NA	4.88525	0.0655738	LIVING	4.88525	0.0655738	PROGRESS	NA	PACLItaxel CARBOplatin Gemcitabine	(5.5,6.5]	(134,Inf]
RPCI-1574	2014	49.73	Ovary	NA	3: POOR DIFF	SEROUS	Sensitive	CR	SUB	NA	6.13115	1.77049	LIVING	6.13115	1.77049	PROGRESS	NA	PACLItaxel CARBOplatin	(5.5,6.5]	(105,134]
RPCI-1570	2014	53.71	Ovary	NA	3: POOR DIFF	SEROUS	Sensitive	NA	NA	NA	4.62295	2.32787	LIVING	4.62295	2.32787	NOEVENT	NA	PACLItaxel DOCEtaxel CARBOplatin	[0,5.5]	[-1,104]
RPCI-1569	2014	59.08	Ovary	NA	3: POOR DIFF	SEROUS	Resistant	CR	OPTIMAL	NA	4.62295	0.0327869	LIVING	4.62295	0.0327869	PROGRESS	NA	PACLItaxel CARBOplatin	(5.5,6.5]	(134,Inf]
RPCI-1593	2014	28.57	Fallopian	NA	3: POOR DIFF	NA	Resistant	NA	NA	NA	4.88525	0.52459	LIVING	4.88525	0.52459	NOEVENT	NA	PACLItaxel CARBOplatin DOCEtaxel Bevacizumab	(5.5,6.5]	(105,134]
RPCI-2060	NA	NA	Ovary	NA	NA	NA	NA	NA	NA	NA	2.68852	1.77049	DECEASED	NA	NA	DECEASED	NA	CARBOplatin PACLItaxel	[0,5.5]	[-1,104]
RPCI-1568	2014	58	Ovary	NA	3: POOR DIFF	SEROUS	Sensitive	NA	OPTIMAL	NA	4.59016	0.688525	LIVING	4.59016	0.688525	NOEVENT	NA	PACLItaxel CARBOplatin DOCEtaxel	(5.5,6.5]	(105,134]
RPCI-1595	2014	68.88	Fallopian	NA	NA	NA	Sensitive	NA	OPTIMAL	NA	4.03279	0.360656	LIVING	4.03279	0.360656	NOEVENT	NA	PACLItaxel CARBOplatin	(5.5,6.5]	(105,134]
RPCI-1563	2014	58.97	Ovary	NA	3: POOR DIFF	SEROUS	NA	NA	SUB	NA	2.13115	1.44262	LIVING	2.13115	1.44262	PROGRESS	NA	PACLItaxel DOCEtaxel CARBOplatin	[0,5.5]	[-1,104]
RPCI-2084	NA	NA	Ovary	NA	NA	NA	NA	NA	NA	NA	3.7377	0.688525	DECEASED	NA	NA	DECEASED	NA	PACLItaxel CARBOplatin Megestrol	[0,5.5]	[-1,104]
RPCI-1527	2014	61.86	Ovary	NA	NA	Clear Cell	Sensitive	NA	NA	NA	4.78689	2.4918	LIVING	4.78689	2.4918	NOEVENT	NA	PACLItaxel CARBOplatin DOCEtaxel PACLItaxel	[0,5.5]	[-1,104]
RPCI-1597	2014	64.1	Fallopian	NA	NA	NA	Sensitive	NA	OPTIMAL	NA	5.40984	2.42623	LIVING	5.40984	2.42623	PROGRESS	NA	PACLItaxel CARBOplatin Bevacizumab DOCEtaxel PACLItaxel	[0,5.5]	[-1,104]
RPCI-1559	2014	61.56	Ovary	NA	2: MODERATE DIFF	SEROUS	Resistant	NA	OPTIMAL	NA	5.2459	1.80328	LIVING	5.2459	1.80328	PROGRESS	NA	PACLItaxel CARBOplatin	[0,5.5]	(104,105]
RPCI-1558	NA	71.5	Ovary	NA	2: MODERATE DIFF	SEROUS	Sensitive	NA	NA	NA	4.85246	1.18033	LIVING	4.85246	1.18033	PROGRESS	NA	PACLItaxel CARBOplatin	(5.5,6.5]	(105,134]
RPCI-2098	NA	NA	Ovary	NA	4: UNDIFFERENTIATED	NA	NA	NA	NA	NA	6.19672	2.7541	DECEASED	NA	NA	DECEASED	NA	PACLItaxel CARBOplatin DOCEtaxel	(5.5,6.5]	(104,105]
RPCI-1575	2014	59.98	Ovary	NA	4: UNDIFFERENTIATED	SEROUS	Sensitive	NA	OPTIMAL	NA	5.40984	4.72131	LIVING	5.40984	4.72131	PROGRESS	NA	CARBOplatin PACLItaxel	[0,5.5]	[-1,104]
RPCI-1552	2014	66.04	Ovary	NA	4: UNDIFFERENTIATED	OTHER	Sensitive	NA	NA	NA	4.29508	1.54098	LIVING	4.29508	1.54098	PROGRESS	NA	PACLItaxel CARBOplatin	[0,5.5]	[-1,104]
RPCI-1572	2014	76.97	Ovary	NA	3: POOR DIFF	SEROUS	Sensitive	NA	SUB	NA	5.04918	1.14754	LIVING	5.04918	1.14754	NOEVENT	NA	PACLItaxel CARBOplatin	(5.5,6.5]	(105,134]
RPCI-1528	2014	72.38	Ovary	NA	NA	Clear Cell	Sensitive	NA	SUB	NA	5.08197	1.18033	LIVING	5.08197	1.18033	PROGRESS	NA	PACLItaxel CARBOplatin	(5.5,6.5]	(105,134]
RPCI-1254	2015	45.93	Ovary	NA	NA	NA	Sensitive	NA	OPTIMAL	R0	6.19672	2.29508	LIVING	6.19672	2.29508	NOEVENT	NA	PACLItaxel DOCEtaxel PACLItaxel CARBOplatin	(5.5,6.5]	(105,134]
RPCI-2148	NA	NA	Ovary	NA	4: UNDIFFERENTIATED	NA	NA	NA	NA	NA	6.91803	3.01639	DECEASED	6.91803	3.01639	DECEASED	NA	PACLItaxel CARBOplatin	(5.5,6.5]	(105,134]
RPCI-2154	2015	49	Ovary	NA	NA	SEROUS	NA	NA	OPTIMAL	NA	6.36066	2.91803	LIVING	6.36066	2.91803	NOEVENT	NA	PACLItaxel CARBOplatin	(5.5,6.5]	(104,105]
RPCI-2174	2015	76	Ovary	NA	NA	SEROUS	NA	NA	OPTIMAL	NA	6.59016	4.06557	LIVING	6.59016	4.06557	NOEVENT	NA	PACLItaxel CARBOplatin	[0,5.5]	[-1,104]
RPCI-2175	2015	59	Ovary	NA	NA	Mixed	NA	NA	OPTIMAL	NA	0.163934	NA	LIVING	0.163934	NA	NOEVENT	NA	PACLItaxel CARBOplatin	(5.5,6.5]	(105,134]
RPCI-1476	2015	66.52	Ovary	NA	3: POOR DIFF	OTHER	NA	NA	NA	NA	0.42623	NA	LIVING	0.42623	NA	NOEVENT	NA	PACLItaxel CARBOplatin	(5.5,6.5]	(134,Inf]
RPCI-2176	2015	71	Primary Peritoneal	NA	NA	SEROUS	NA	NA	SUB	NA	1.40984	NA	LIVING	1.40984	NA	NOEVENT	NA	PACLItaxel CARBOplatin	(5.5,6.5]	(105,134]
RPCI-2177	2005	61	Multiple	NA	NA	Mucinous	NA	NA	NA	NA	122.361	118.918	LIVING	111.115	107.672	PROGRESS	NA	PACLItaxel CARBOplatin	(5.5,6.5]	(104,105]
RPCI-0685	2015	54	Ovary	NA	NA	SEROUS	NA	NA	OPTIMAL	NA	0.622951	NA	LIVING	0.622951	NA	NOEVENT	NA	PACLItaxel CARBOplatin	(5.5,6.5]	(104,105]
RPCI-2178	2015	59	Ovary	NA	NA	SEROUS	NA	NA	OPTIMAL	NA	0.0983607	NA	LIVING	0.0983607	NA	NOEVENT	NA	PACLItaxel CARBOplatin	(5.5,6.5]	(104,105]
RPCI-2179	2015	52	Ovary	NA	NA	SEROUS	NA	NA	OPTIMAL	NA	1.90164	NA	LIVING	1.90164	NA	NOEVENT	NA	PACLItaxel CARBOplatin	(5.5,6.5]	(105,134]
RPCI-2181	2015	48	Ovary	NA	NA	Endometrioid	NA	CR	NA	NA	5.14754	1.70492	LIVING	5.14754	1.70492	NOEVENT	NA	PACLItaxel CARBOplatin	(5.5,6.5]	(104,105]
RPCI-2188	2015	68	Primary Peritoneal	NA	NA	SEROUS	NA	NA	OPTIMAL	NA	6.06557	0.0983607	LIVING	6.06557	0.0983607	NOEVENT	NA	PACLItaxel CARBOplatin	(6.5,Inf]	(134,Inf]
RPCI-2192	2016	68	Ovary	NA	NA	OTHER	NA	NA	OPTIMAL	NA	2.55738	1.18033	LIVING	2.55738	1.18033	NOEVENT	NA	PACLItaxel CARBOplatin DOCEtaxel	[0,5.5]	[-1,104]
